# Supplementary material for: Identification of Tuberculosis Susceptibility Genes with Human Macrophage Gene Expression Profiles
Source: PLoS Pathog. 2008 Dec 5;4(12):e1000229. doi: 10.1371/journal.ppat.1000229 (PMC2585058; doi:10.1371/journal.ppat.1000229)
Supplement: Table S1 — 1608 genes induced by M.tb (0.24 MB XLS) [file ppat.1000229.s002.xls]

## Sheet: Sheet1
Table S1 1608 genes induced by M.tb
Up-regulated genes
Probe_set_id	Gene_Symbol	stim (means)	unstim (means)	fold change	FDR	ttest (P)
210118_s_at	IL1A	3451.3	34.1	101.3	0	2.13e-15
205207_at	IL6	9171.7	90.6	101.3	0	8.91e-14
1554997_a_at	PTGS2	1315.1	16.3	80.8	0	7.13e-16
240287_at	LOC730249	4312.7	62.2	69.3	0	1.29e-12
227180_at	ELOVL7	2503.3	42.6	58.7	0	6.76e-17
206157_at	PTX3	1343.5	24	56	0	6.07e-15
205767_at	EREG	1698.4	38.3	44.3	0	6.55e-10
207113_s_at	TNF	3310.1	86.1	38.4	0	4.78e-13
213005_s_at	ANKRD15	1309.6	34.5	37.9	0	3.49e-17
238567_at	SGPP2	2676.7	73.5	36.4	0	1.69e-18
205067_at	IL1B	20358.8	599	34	0	8.84e-09
204103_at	CCL4	24945.3	748.2	33.3	0	6.63e-16
215078_at	SOD2	896.1	29.4	30.5	0	1.64e-10
205476_at	CCL20	6259.5	210.9	29.7	0	1.53e-11
204470_at	CXCL1	15036.7	539.1	27.9	0	5.23e-10
206026_s_at	TNFAIP6	4870	179	27.2	0	1.39e-09
204363_at	F3	1453.7	53.8	27	0	1.43e-11
39402_at	IL1B	17798.9	659.8	27	0	1.98e-10
204748_at	PTGS2	6886.5	257.1	26.8	0	1.19e-10
211506_s_at	IL8	2825.4	113.5	24.9	0	1.46e-08
206025_s_at	TNFAIP6	4896.7	202.4	24.2	0	5.9e-09
203153_at	IFIT1	2305.8	103.8	22.2	0	3.07e-09
210163_at	CXCL11	390	18.1	21.6	0	1.93e-06
211122_s_at	CXCL11	283.1	13.3	21.2	0	1.08e-06
226189_at	ITGB8	1584.4	78.5	20.2	0	4.11e-10
244159_at	LOC440934	354.7	17.6	20.1	0	2.35e-16
206336_at	CXCL6	197.7	9.9	19.9	0	3.56e-08
204614_at	SERPINB2	8895.2	454.3	19.6	0	3.11e-08
207850_at	CXCL3	6303.8	328.8	19.2	0	4.4e-11
238727_at	LOC440934	2290.3	127.8	17.9	0	1.67e-10
213524_s_at	G0S2	3583.3	204.4	17.5	0	9.84e-10
44783_s_at	HEY1	1340.8	77.7	17.3	0	6.94e-12
216268_s_at	JAG1	1009.9	59.5	17	0	3.03e-10
244780_at	SGPP2	422.4	26	16.2	0	4.01e-11
209210_s_at	PLEKHC1	234.3	14.5	16.2	0	6.38e-12
231779_at	IRAK2	2347.4	147	16	0	5.66e-12
209037_s_at	EHD1	573.2	36.1	15.9	0	3.98e-13
209803_s_at	PHLDA2	1032.5	66.1	15.6	0	2.89e-09
205816_at	ITGB8	269.1	18.2	14.8	0	1.2e-17
220655_at	TNIP3	873.9	59.8	14.6	0	6.33e-10
205599_at	TRAF1	970.5	67.5	14.4	0	4.52e-12
226560_at	---	3532.1	246.7	14.3	0	2.62e-11
210662_at	KYNU	276.7	19.8	13.9	0	1.64e-05
240103_at	---	235.9	17.1	13.8	0	1.18e-11
205990_s_at	WNT5A	548	40.8	13.4	0	4.13e-10
227140_at	---	3108.7	236.6	13.1	0	2.15e-06
217997_at	PHLDA1	517.1	40.2	12.9	0	1.31e-08
205114_s_at	CCL3	11485.2	898.9	12.8	0	3.23e-10
205660_at	OASL	586.6	46	12.7	0	1.29e-11
242625_at	RSAD2	2312.9	182.2	12.7	0	1.47e-06
229437_at	BIC	1698.7	135.1	12.6	0	5.15e-07
1555689_at	CD80	234.8	18.7	12.6	0	6.49e-12
205013_s_at	ADORA2A	1727.5	137.7	12.5	0	5.11e-13
226757_at	IFIT2	5919.3	475.1	12.5	0	5.4e-08
210390_s_at	CCL14	108.2	8.7	12.4	0	2.19e-07
207433_at	IL10	423.9	34.6	12.3	0	6.47e-14
213797_at	RSAD2	1493.3	122.5	12.2	0	8.35e-07
220322_at	IL1F9	279.9	23.3	12	0	1.71e-10
235086_at	THBS1	1044.5	87.5	11.9	0	6.88e-06
242727_at	ARL5B	175	14.9	11.7	0	2.16e-13
231183_s_at	JAG1	237.3	20.5	11.6	0	4.02e-08
209278_s_at	TFPI2	271.7	23.5	11.5	0	2.3e-07
227099_s_at	LOC387763	225.2	19.5	11.5	0	7.02e-13
209774_x_at	CXCL2	5721.8	497.6	11.5	0	1.64e-08
209099_x_at	JAG1	1153.4	105.2	11	0	2.67e-10
211924_s_at	PLAUR	2553.3	235.3	10.9	0	1.9e-08
242982_x_at	ITGB8	247.9	23	10.8	0	4.52e-14
210511_s_at	INHBA	1833	170	10.8	0	1.99e-06
229435_at	GLIS3	190.3	18	10.6	0	4.06e-05
210285_x_at	WTAP	1086.6	102.6	10.6	0	3.05e-09
201109_s_at	THBS1	1968.4	190.8	10.3	0	9.39e-06
217502_at	IFIT2	856.3	83.3	10.3	0	1.5e-07
205483_s_at	ISG15	3178.3	313.1	10.2	0	9.04e-08
232504_at	---	788.1	77.7	10.1	0	6.98e-10
217996_at	PHLDA1	562.7	57.7	9.8	0	2.25e-07
243296_at	PBEF1	1423.9	147.3	9.7	0	1.94e-09
205220_at	GPR109B	2080.2	217.5	9.6	0	8.37e-08
1559777_at	---	178.1	19.6	9.1	0	1.32e-08
210845_s_at	PLAUR	6339.9	701.2	9	0	2.17e-09
229450_at	---	4988.6	555.4	9	0	8.12e-07
203510_at	MET	1062.3	118.3	9	0	4.23e-08
219631_at	LRP12	383.5	44	8.7	0	5.64e-10
201627_s_at	INSIG1	1517.1	174.4	8.7	0	6.55e-09
226702_at	LOC129607	4550.2	541.1	8.4	0	8.6e-08
220253_s_at	LRP12	192.6	23.5	8.2	0	9.64e-09
229865_at	FNDC3B	936.3	114.2	8.2	0	1.17e-08
205088_at	CXorf6	253.7	31	8.2	0	2.18e-10
228033_at	E2F7	87.3	10.7	8.1	0	7.12e-09
207275_s_at	ACSL1	1090.6	136.1	8	0	6.21e-07
229221_at	MAPK10	2642.8	331.6	8	0	2.33e-08
230170_at	OSM	747.2	94.8	7.9	0	1.48e-09
216199_s_at	MAP3K4	2816.6	363.9	7.7	0	5.02e-10
210004_at	OLR1	169.9	22.5	7.6	0	8.94e-07
229242_at	---	1108.3	147.5	7.5	0	4.85e-07
201041_s_at	DUSP1	4006	534.5	7.5	0	1.21e-10
204089_x_at	MAP3K4	2119.4	285.2	7.4	0	2.87e-10
1554519_at	CD80	747.1	100.6	7.4	0	2.22e-08
217738_at	PBEF1	1938.5	261.5	7.4	0	3.75e-08
203789_s_at	SEMA3C	296.7	40.3	7.4	0	1.26e-07
201976_s_at	MYO10	309.8	42.1	7.4	0	1.56e-10
214059_at	IFI44	412.4	56.9	7.2	0	2.11e-06
227361_at	---	2587.6	357.5	7.2	0	2.71e-07
222068_s_at	LRRC50	571.1	79.6	7.2	0	2.99e-11
206569_at	IL24	249.2	34.8	7.2	0	2.31e-05
1555464_at	IFIH1	151.9	21.3	7.1	0	3.55e-08
213425_at	WNT5A	149.1	21.4	7	0	1.72e-06
204472_at	GEM	163.3	23.9	6.8	0	1.18e-06
228468_at	MASTL	222.2	32.7	6.8	0	5.35e-09
223217_s_at	NFKBIZ	3785.6	557.3	6.8	0	2.32e-10
236313_at	CDKN2B	97.2	14.3	6.8	0	8.19e-07
244219_at	WTAP	106	15.6	6.8	0	1.16e-07
207030_s_at	CSRP2	175.1	26.6	6.6	0	2.51e-08
219312_s_at	ZBTB10	158.7	24.2	6.5	0	1.71e-07
238469_at	---	133.9	20.5	6.5	0	2.98e-09
239336_at	THBS1	93.5	14.4	6.5	0.0392	0.000154
207901_at	IL12B	161.8	24.9	6.5	0	1.05e-05
214453_s_at	IFI44	1759.2	270.9	6.5	0	2.84e-06
218839_at	HEY1	384.9	59.4	6.5	0	5.19e-09
205306_x_at	KMO	3960	612.2	6.5	0	1.82e-06
201110_s_at	THBS1	1815.7	281.2	6.5	0	0.000104
211138_s_at	KMO	3953.4	612.5	6.5	0	2.73e-06
218319_at	PELI1	1831	284.8	6.4	0	3.36e-07
1559910_at	FLJ20701	1131.5	176.1	6.4	0	1.77e-05
230748_at	SLC16A6	2809.6	438.5	6.4	0	3.4e-06
201625_s_at	INSIG1	622.7	97.2	6.4	0	4.05e-09
227080_at	ZNF697	462.3	72.8	6.3	0	4.11e-07
235549_at	IBRDC2	226.4	35.8	6.3	0	1.44e-08
215716_s_at	ATP2B1	1522.3	242	6.3	0	2.7e-08
207038_at	SLC16A6	441.8	70.6	6.3	0	1.61e-08
212930_at	ATP2B1	353.3	57	6.2	0	6.82e-08
240655_at	ALCAM	339.6	55.8	6.1	0	3.46e-07
219211_at	USP18	222.6	36.6	6.1	0	2.91e-07
217299_s_at	NBN	369.1	60.8	6.1	0	6.51e-10
225316_at	MFSD2	329.9	55	6	0	6.02e-12
227697_at	SOCS3	1722.6	287.4	6	0	7.69e-08
204439_at	IFI44L	758.8	127	6	0	0.000128
224807_at	GRAMD1A	1025.1	171.6	6	0	1.95e-10
214228_x_at	TNFRSF4	571.2	95.9	6	0	3.14e-10
202643_s_at	TNFAIP3	2221.6	373.2	6	0	4.9e-07
218943_s_at	DDX58	472.5	79.9	5.9	0	3.49e-07
231513_at	---	1250.9	211.4	5.9	0	1.37e-06
205548_s_at	BTG3	638.3	109	5.9	0	1.33e-08
214038_at	CCL8	6599.2	1132.7	5.8	0	5.08e-05
219863_at	HERC5	1298.3	223.6	5.8	0	1.29e-06
1552277_a_at	C9orf30	677.8	117.1	5.8	0	1.68e-08
206118_at	STAT4	2005.5	347.9	5.8	0	3.58e-06
204575_s_at	MMP19	432.3	75.4	5.7	0	4.59e-08
202843_at	DNAJB9	400.7	70.2	5.7	0	2.67e-12
1569095_at	LOC731424	247	43.3	5.7	0	2.06e-13
217739_s_at	PBEF1	5232.8	921.4	5.7	0	7.28e-09
231274_s_at	SLC25A37	392.8	69.5	5.7	0	2.88e-06
226345_at	---	1251.5	223.5	5.6	0	5.82e-10
238319_at	LOC641912	305.1	54.6	5.6	0	2.02e-09
202887_s_at	DDIT4	377.9	67.7	5.6	0	2.75e-11
223218_s_at	NFKBIZ	4869.1	874.5	5.6	0	4.89e-11
225291_at	PNPT1	678.1	122.4	5.5	0	2.1e-07
202085_at	TJP2	1865.3	337.5	5.5	0	4.67e-08
205681_at	BCL2A1	1092.8	198.7	5.5	0	2.64e-08
227985_at	---	317.3	57.7	5.5	0	1.22e-06
203097_s_at	RAPGEF2	2941.9	535.8	5.5	0	4.26e-11
205027_s_at	MAP3K8	1054	192	5.5	0	1.19e-07
227926_s_at	NBPF11	331.7	60.5	5.5	0	3.16e-09
213134_x_at	BTG3	1096.6	201.5	5.4	0	1.14e-07
220865_s_at	PDSS1	468.3	86.1	5.4	0	8.24e-07
1554026_a_at	MYO10	136	25.1	5.4	0	4.55e-05
207316_at	HAS1	118.8	22.2	5.3	1.19	0.0101
206765_at	KCNJ2	1527.3	286.1	5.3	0	6.76e-05
201626_at	INSIG1	4693	882.9	5.3	0	2.03e-08
225342_at	AK3L1	551.5	103.8	5.3	0	3.46e-07
204720_s_at	DNAJC6	104.9	19.9	5.3	0	7.27e-09
204747_at	IFIT3	343.3	65.2	5.3	0	2.47e-06
233899_x_at	ZBTB10	89.4	17	5.2	0	3.59e-09
201963_at	ACSL1	5623.2	1073.5	5.2	0	1.36e-07
206022_at	NDP	131	25	5.2	0.469	0.00345
37028_at	PPP1R15A	352.6	67.4	5.2	0	4.64e-11
208810_at	DNAJB6	906.4	173.4	5.2	0	1.12e-07
218880_at	FOSL2	156	30.1	5.2	0	1.27e-10
211786_at	TNFRSF9	181.6	35.4	5.1	0	3.92e-11
204285_s_at	PMAIP1	543.5	106	5.1	0	1.19e-06
36711_at	MAFF	5180.7	1018.8	5.1	0	7.29e-10
1563357_at	---	145.4	28.7	5.1	0	7.53e-07
204794_at	DUSP2	1633.7	324.1	5	0	7.64e-09
209723_at	SERPINB9	2901.5	579	5	0	2.2e-06
223278_at	GJB2	476	95	5	0	3.57e-05
201195_s_at	SLC7A5	658.7	131.6	5	0	1.84e-08
216705_s_at	ADA	1351.2	270.9	5	0	5.15e-08
229715_at	---	213.4	42.9	5	0	6.17e-07
204224_s_at	GCH1	5699.4	1145.5	5	0	6.28e-06
218647_s_at	YRDC	1448.4	291.4	5	0	1.59e-09
207536_s_at	TNFRSF9	115	23.2	5	0	4.64e-10
204141_at	TUBB2A	1097.7	222.3	4.9	0	1.3e-06
222592_s_at	ACSL5	1844.5	373.9	4.9	0	6.6e-11
1560069_at	LOC389072	164.7	33.5	4.9	0	3.04e-08
209340_at	UAP1	538.8	110.1	4.9	0	2.08e-08
205330_at	MN1	139	28.4	4.9	0	5.64e-10
1557905_s_at	CD44	1148.7	235.1	4.9	0	1.31e-07
203595_s_at	IFIT5	1549.9	317.5	4.9	0	1.68e-06
202638_s_at	ICAM1	688.1	140.9	4.9	0	7.94e-07
218810_at	ZC3H12A	443.1	90.9	4.9	0	1.46e-08
1558783_at	WTAP	664.7	136.7	4.9	0	3.46e-06
203887_s_at	THBD	82.6	17.1	4.8	0	1.3e-06
1567107_s_at	TPM4	313.5	64.9	4.8	0	1.08e-07
222693_at	FNDC3B	153.4	31.9	4.8	0	1.02e-08
241916_at	PLSCR1	418.3	87.1	4.8	0	1.83e-05
214452_at	BCAT1	149.6	31.3	4.8	0	8.66e-07
204639_at	ADA	3959.5	831.3	4.8	0	7.85e-09
1569403_at	C7orf10	90.1	19	4.7	0	5.34e-07
206414_s_at	DDEF2	122.6	25.9	4.7	0	7.94e-07
219557_s_at	NRIP3	528.4	112.1	4.7	0	2.74e-07
242586_at	FSD1L	127.9	27.2	4.7	0	1.9e-05
206907_at	TNFSF9	144	30.9	4.7	0	9.37e-15
202086_at	MX1	2271.7	487.6	4.7	0	4.28e-05
212481_s_at	TPM4	629.1	135.2	4.7	0	2.2e-09
239914_at	MGLL	88.2	19	4.7	0	2.44e-06
219352_at	HERC6	392.2	84.4	4.6	0	1.25e-07
202628_s_at	SERPINE1	335.8	72.3	4.6	0.0692	5.04e-05
206034_at	SERPINB8	553.2	119.2	4.6	0	1.04e-12
209281_s_at	ATP2B1	1119.5	241.5	4.6	0	7.91e-06
213327_s_at	USP12	1608.9	348.3	4.6	0	2.42e-11
221935_s_at	C3orf64	381.2	82.5	4.6	0.0208	0.000482
231578_at	GBP1	113.6	24.8	4.6	0.053	0.000185
235360_at	---	654.4	143.4	4.6	0	4.06e-06
212364_at	MYO1B	65.9	14.5	4.6	0	6.15e-08
219558_at	ATP13A3	158.9	35	4.5	0	5.57e-07
239876_at	NFKB1	330	72.7	4.5	0	3.06e-09
222793_at	DDX58	249.7	55	4.5	0	0.00015
218499_at	RP6-213H19.1	2315.5	511.7	4.5	0	2.58e-10
202637_s_at	ICAM1	1117.7	248.5	4.5	0	1.8e-07
202007_at	NID1	246.5	55.1	4.5	0	5.4e-07
1561908_a_at	HS3ST3B1	181	40.7	4.4	0.0667	0.000156
226939_at	CPEB2	566.4	128.1	4.4	0	1.79e-05
204994_at	MX2	1282.5	290.1	4.4	0	2.04e-05
204348_s_at	AK3L1	406.2	92.1	4.4	0	6.01e-07
228607_at	OAS2	387.7	87.9	4.4	0	6.34e-07
202988_s_at	RGS1	225.8	51.3	4.4	0	4.47e-05
220091_at	SLC2A6	903.9	205.6	4.4	0	4.18e-06
209277_at	TFPI2	116.2	26.4	4.4	0	1.65e-05
210229_s_at	CSF2	132.3	30.2	4.4	0	9.05e-06
204698_at	ISG20	1284.5	293.8	4.4	0	1.81e-05
206036_s_at	REL	231	52.8	4.4	0	1.32e-08
209457_at	DUSP5	430.7	98.6	4.4	0.0405	0.000191
222631_at	PI4K2B	659	152	4.3	0	2.62e-07
1555938_x_at	VIM	87.5	20.2	4.3	0	2.65e-06
222221_x_at	EHD1	467	107.9	4.3	0	3.4e-12
202672_s_at	ATF3	1454.3	337.6	4.3	0	1.95e-05
209267_s_at	SLC39A8	3718.2	864.6	4.3	0	4.1e-05
242230_at	ATXN1	426.7	99.3	4.3	0	1.34e-06
202627_s_at	SERPINE1	364.2	84.9	4.3	0	3.87e-08
202510_s_at	TNFAIP2	1386.2	323.2	4.3	0	2.93e-06
211434_s_at	CCRL2	2023.5	472	4.3	0	5.06e-05
219938_s_at	PSTPIP2	1821.8	425.1	4.3	0	1.55e-05
202014_at	PPP1R15A	235.5	55.1	4.3	0	1.17e-11
220104_at	ZC3HAV1	192.6	45.2	4.3	0	1.01e-07
205568_at	AQP9	1367.4	321.5	4.3	0	8.87e-06
228152_s_at	FLJ31033	1423.5	335.8	4.2	0	2.71e-06
205239_at	AREG	75.8	17.9	4.2	0	7.59e-07
232530_at	PLD1	219.1	51.7	4.2	0	3.63e-06
204972_at	OAS2	535.6	126.5	4.2	0	4.75e-05
227621_at	SOD2	3184	753.3	4.2	0	2.86e-05
210563_x_at	CFLAR	933.8	221.2	4.2	0	2.73e-07
202906_s_at	NBN	1615.9	383.1	4.2	0	3.06e-08
204286_s_at	PMAIP1	707.1	167.7	4.2	0	5.73e-05
203925_at	GCLM	1133.9	270.1	4.2	0	6.26e-08
207075_at	NLRP3	815.2	194.4	4.2	0	3.05e-06
215111_s_at	TSC22D1	5170.9	1233.1	4.2	0	1.12e-07
235490_at	TMEM107	40.4	9.7	4.2	0.469	0.00209
1555841_at	---	816.1	196.7	4.1	0	2.54e-07
226261_at	ZNRF2	459.4	110.8	4.1	0	1.73e-07
219736_at	TRIM36	164.4	39.7	4.1	0	1.22e-05
208811_s_at	DNAJB6	454.4	109.8	4.1	0	4.89e-06
207375_s_at	IL15RA	566.3	137.3	4.1	0	7.46e-07
209545_s_at	RIPK2	953.5	231.7	4.1	0	1.95e-07
232231_at	RUNX2	216.6	52.7	4.1	0	1.04e-07
201951_at	ALCAM	690.5	168.1	4.1	0	1.35e-06
242814_at	SERPINB9	1325.8	323	4.1	0	3.11e-06
203358_s_at	EZH2	335	81.7	4.1	0	1.76e-09
221920_s_at	SLC25A37	55.8	13.6	4.1	0	0.000114
209239_at	NFKB1	922.9	225.4	4.1	0	2.88e-06
201559_s_at	CLIC4	127.9	31.3	4.1	0	5.27e-08
216504_s_at	SLC39A8	55.4	13.6	4.1	0	4.04e-07
224692_at	PPP1R15B	1362.4	334.2	4.1	0	4.02e-08
239288_at	TNIK	343.1	84.2	4.1	0	2.65e-07
1558080_s_at	LOC144871	273	67.2	4.1	0	9.5e-06
243894_at	SLC41A2	415.4	102.4	4.1	0	1.85e-05
234986_at	---	301.7	74.3	4.1	0	9.03e-06
209344_at	TPM4	211.3	52.1	4.1	0	4.38e-07
231227_at	WNT5A	43.4	10.7	4	0.263	0.00565
202948_at	IL1R1	1362.7	337.6	4	0	8.54e-06
235670_at	STX11	781.5	193.8	4	0	4.84e-05
225283_at	ARRDC4	819.1	203.8	4	0	9.57e-05
202245_at	LSS	1050.2	261.3	4	0	7.72e-09
207196_s_at	TNIP1	6098.3	1523.4	4	0	3.81e-09
229695_at	FAM107B	48.3	12.1	4	0	3.44e-06
242335_at	SLC25A37	51.3	12.9	4	0	2.64e-06
215498_s_at	MAP2K3	563.6	141.5	4	0	1.85e-07
234306_s_at	SLAMF7	485.9	122.6	4	0	1.04e-05
207528_s_at	SLC7A11	703.4	177.5	4	0	6.24e-05
228153_at	IBRDC2	2862.3	723.3	4	0	2.48e-05
231899_at	ZC3H12C	1544	393.3	3.9	0	1.2e-05
203096_s_at	RAPGEF2	810.4	206.6	3.9	0	2.42e-06
203137_at	WTAP	11048	2820	3.9	0	4.57e-09
202905_x_at	NBN	639.6	163.5	3.9	0	3.02e-06
228149_at	FLJ31818	827.6	211.8	3.9	0	1.07e-06
221485_at	B4GALT5	2703.4	693.4	3.9	0	2.56e-05
232593_at	LINCR	553.6	142.1	3.9	0	2.48e-09
201329_s_at	ETS2	271.7	70	3.9	0	1.57e-08
217523_at	CD44	718.6	185.4	3.9	0	2.45e-05
226545_at	CD109	233.9	60.4	3.9	0.114	0.000295
212665_at	TIPARP	2071.8	536.3	3.9	0	4.21e-07
222692_s_at	FNDC3B	786.9	203.7	3.9	0	7.94e-08
225681_at	CTHRC1	36.3	9.4	3.9	0.114	0.0102
209928_s_at	MSC	238.6	61.9	3.9	0	1.67e-08
202147_s_at	IFRD1	189.2	49.1	3.9	0	1.48e-07
204151_x_at	AKR1C1	304.2	79	3.9	0.207	0.00232
202907_s_at	NBN	2193.4	570.3	3.8	0	2.78e-07
219869_s_at	SLC39A8	786.7	205.2	3.8	0.053	0.000318
207533_at	CCL1	149.6	39.1	3.8	0.373	0.00211
225202_at	RHOBTB3	124.9	32.7	3.8	0	9.97e-08
204958_at	PLK3	223.4	58.7	3.8	0	3.96e-07
209544_at	RIPK2	292.2	76.8	3.8	0	6.62e-08
210663_s_at	KYNU	1689.6	444.3	3.8	0	3.58e-05
1554999_at	RASGEF1B	45	11.9	3.8	0	0.000251
219209_at	IFIH1	1674.2	441.3	3.8	0	1.79e-06
223767_at	GPR84	1479.7	390.5	3.8	0	0.000114
219677_at	SPSB1	246.6	65.1	3.8	0	1.31e-09
205992_s_at	IL15	368.2	97.5	3.8	0	1.99e-05
236495_at	PBEF1	51.6	13.7	3.8	0	1.72e-08
204347_at	LOC645619	336.7	89.3	3.8	0	1.58e-08
200798_x_at	MCL1	459	121.9	3.8	0	4.35e-06
209706_at	NKX3-1	117.3	31.3	3.8	0	9.18e-07
232304_at	PELI1	386.8	103.2	3.7	0.041	9.37e-05
1557257_at	BCL10	62.8	16.8	3.7	0.0692	0.000539
209939_x_at	CFLAR	1534.7	409.8	3.7	0	2.61e-08
224827_at	UBTD2	950.7	254.1	3.7	0	3.87e-08
210087_s_at	MPZL1	107.7	28.9	3.7	0	3.75e-08
225872_at	SLC35F5	375.9	101	3.7	0	1.22e-07
221881_s_at	ADD3	244.5	65.7	3.7	0	5.89e-10
209684_at	RIN2	3235.5	870	3.7	0.202	0.00148
1552485_at	LACTB	209	56.4	3.7	0	9.12e-06
203810_at	DNAJB4	143.1	38.6	3.7	0	1.23e-06
33304_at	ISG20	1774.5	479.6	3.7	0	1.74e-05
225878_at	KIF1B	417.7	113	3.7	0	4.92e-06
239989_at	C9orf39	61.9	16.8	3.7	0	9.78e-06
223687_s_at	LY6K	225.7	61.3	3.7	4.06	0.0117
219159_s_at	SLAMF7	2924	795.7	3.7	0	1.87e-05
204435_at	NUPL1	318.8	87	3.7	0	1.46e-08
236975_at	USP12	113.5	31	3.7	0.0692	0.000251
219424_at	EBI3	483.5	132	3.7	0	3.75e-06
201858_s_at	PRG1	2750.1	750.8	3.7	0	6.39e-05
1565544_at	RNF141	130.8	35.8	3.7	0	9.77e-07
219675_s_at	UXS1	240.7	65.8	3.7	0	6.79e-08
212014_x_at	CD44	1234.7	337.8	3.7	0	7.69e-07
206029_at	ANKRD1	36.1	9.9	3.6	0.69	0.0109
242807_at	FSD1L	144.7	39.7	3.6	0	5.95e-06
209959_at	NR4A3	592.6	163.2	3.6	0	5.34e-07
220254_at	LRP12	40.3	11.1	3.6	0.0367	0.000199
216020_at	IFIH1	69.1	19.1	3.6	0	1.2e-05
224836_at	TP53INP2	300.3	83.1	3.6	0	5.23e-09
240254_at	TNIK	114.4	31.7	3.6	0	0.00011
202647_s_at	NRAS	383.1	106.2	3.6	0	4.5e-06
238790_at	LOC374443	98.6	27.3	3.6	0	5.5e-06
208075_s_at	CCL7	209.3	58.1	3.6	0	5.83e-07
204533_at	CXCL10	6255.5	1737.8	3.6	0.297	0.00175
204148_s_at	ZP3	123.9	34.4	3.6	0	1.38e-06
223169_s_at	RHOU	148.5	41.3	3.6	0	2.36e-05
205193_at	MAFF	272.7	75.9	3.6	0	1.44e-09
210549_s_at	CCL23	413.6	115.3	3.6	4.06	0.0136
201631_s_at	IER3	18164.7	5064.9	3.6	0	7.21e-08
225827_at	EIF2C2	133.8	37.3	3.6	0	6.16e-11
235407_at	---	233.1	65.1	3.6	0	3.76e-06
240232_at	C3orf1	1063.8	297.9	3.6	0	9.08e-06
226497_s_at	FLT1	126.5	35.5	3.6	0	4.54e-07
205226_at	PDGFRL	82.2	23.1	3.6	0	0.000218
225480_at	C1orf122	1975.6	556.1	3.6	0	2.2e-07
218400_at	OAS3	315.4	89	3.5	0	2.83e-05
227458_at	---	4151	1173	3.5	0	6.11e-05
1556499_s_at	COL1A1	62.7	17.7	3.5	0.0622	4.16e-05
231907_at	---	223.4	63.2	3.5	0	7.91e-06
207674_at	FCAR	36.3	10.3	3.5	0	0.00023
230278_at	GPR137B	162.4	46.1	3.5	0	3.4e-05
226179_at	SLC25A37	449.3	127.6	3.5	0	4.85e-06
219582_at	OGFRL1	434	123.8	3.5	0	5.89e-08
209191_at	TUBB6	1619.7	463.4	3.5	0	6.36e-06
212561_at	RAB6IP1	1084.6	310.8	3.5	0	2.88e-06
225032_at	FNDC3B	2317.1	665.4	3.5	0	7.2e-06
1555274_a_at	SELI	172.6	49.6	3.5	0	3.01e-08
223798_at	SLC41A2	737.7	212	3.5	0	2.27e-05
1560869_a_at	---	143	41.1	3.5	0.0377	0.000762
210305_at	PDE4DIP	972.7	279.8	3.5	0.185	0.00083
201502_s_at	NFKBIA	6033.2	1743.1	3.5	0	1.96e-09
228812_at	---	1405.3	406.2	3.5	0	1.1e-06
209835_x_at	CD44	1302.1	376.6	3.5	0	1.35e-06
204490_s_at	CD44	1080.6	313.4	3.4	0	3e-07
223780_s_at	THRAP1	70.3	20.4	3.4	0	0.000228
222309_at	C6orf62	174	50.6	3.4	0.053	0.000209
226893_at	---	650.1	189.1	3.4	0	5.51e-08
200731_s_at	PTP4A1	194.4	56.6	3.4	0	0.000179
210665_at	TFPI	31.9	9.3	3.4	0	0.000108
221898_at	PDPN	723.7	210.7	3.4	0	5.49e-05
202912_at	ADM	6015.6	1762.2	3.4	0	3.74e-08
213038_at	IBRDC3	155.6	45.6	3.4	0	1.4e-05
227200_at	---	1509	443.3	3.4	0	3.71e-08
210145_at	PLA2G4A	187.9	55.4	3.4	0	4.08e-05
205692_s_at	CD38	437.8	129.3	3.4	0.064	0.000214
217966_s_at	FAM129A	1111.6	328.4	3.4	0	1.47e-05
1554414_a_at	OSGIN2	189.1	55.9	3.4	0	1.7e-07
207121_s_at	MAPK6	2059.4	610.8	3.4	0	2.19e-06
213310_at	EIF2C2	239	70.9	3.4	0	3.68e-08
1562749_at	LOC641912	116.4	34.5	3.4	0	1.64e-06
202558_s_at	STCH	229.3	68.1	3.4	0	1.31e-05
1569183_a_at	CHM	31	9.2	3.4	0	1.2e-06
243271_at	SAMD9L	2328	693.4	3.4	0.155	0.000855
226810_at	---	3296.7	982.2	3.4	0	3.87e-07
230741_at	---	2113.6	630.3	3.4	0	1.72e-06
233073_at	CRIM1	67.2	20.1	3.4	0	0.000163
200670_at	XBP1	532.6	159.2	3.3	0	2.99e-08
218899_s_at	BAALC	54.7	16.3	3.3	0.064	0.000404
225557_at	AXUD1	210.3	62.9	3.3	0	1.8e-09
212398_at	RDX	129.4	38.7	3.3	0	2.99e-09
236140_at	GCLM	290.4	86.9	3.3	0	1.39e-06
36564_at	IBRDC3	147.4	44.1	3.3	0	6.49e-06
225519_at	PPP4R2	911.3	273.2	3.3	0	2.01e-08
201866_s_at	NR3C1	465.8	139.7	3.3	0	6.77e-07
218669_at	RAP2C	925.7	277.7	3.3	0	1.68e-06
244358_at	---	297.4	89.4	3.3	0	5.61e-06
225491_at	SLC1A2	104	31.3	3.3	3.2	0.0142
227038_at	MGC26963	284.5	85.7	3.3	0.185	0.00116
202357_s_at	CFB	228	68.7	3.3	1.47	0.01
216598_s_at	CCL2	2809.7	846.9	3.3	0.041	0.000171
222900_at	---	338.9	102.4	3.3	0	1.65e-06
203843_at	RPS6KA3	337.6	102	3.3	0	4.53e-06
202869_at	OAS1	756	228.7	3.3	0.0897	0.000794
242853_at	ATP13A3	829.7	251.5	3.3	0	7.69e-07
203543_s_at	KLF9	113	34.3	3.3	0	1.1e-06
202464_s_at	PFKFB3	3318.1	1007.5	3.3	0	1.65e-09
202557_at	STCH	204.5	62.2	3.3	0	1.36e-08
1560485_at	HIVEP1	98.5	30	3.3	0	4.37e-07
232406_at	JAG1	393.1	119.7	3.3	0	2.6e-06
201431_s_at	DPYSL3	52.8	16.1	3.3	0	0.00247
217678_at	SLC7A11	3020.7	922.7	3.3	0.0692	0.00034
218618_s_at	FNDC3B	1379.5	421.8	3.3	0	1.41e-05
204512_at	HIVEP1	269.6	82.5	3.3	0	1.99e-07
242649_x_at	C15orf21	135.3	41.4	3.3	0	1.13e-07
210797_s_at	OASL	304.8	93.5	3.3	0	1.48e-09
218668_s_at	RAP2C	1133.2	347.7	3.3	0	3.2e-07
212956_at	TBC1D9	1900.1	583.4	3.3	0	0.000549
206181_at	SLAMF1	241.9	74.3	3.3	0.263	0.000432
1552329_at	RBBP6	51.1	15.7	3.3	0	3.38e-05
207992_s_at	AMPD3	3305.9	1016.8	3.3	0	8.15e-10
212295_s_at	SLC7A1	1211.8	373.3	3.2	0	3.1e-09
220507_s_at	UPB1	77.9	24	3.2	0	8e-08
203395_s_at	HES1	136.6	42.2	3.2	0	5.31e-08
222838_at	SLAMF7	5696.1	1762.1	3.2	0	8.58e-07
235242_at	---	686.1	212.3	3.2	0	7.56e-07
203471_s_at	PLEK	1987.6	615.6	3.2	0	2.14e-06
225897_at	---	1035.5	320.9	3.2	0.0377	0.000511
205191_at	RP2	238.2	73.9	3.2	0	0.000265
209015_s_at	DNAJB6	673.1	208.8	3.2	0	1.14e-05
207500_at	CASP5	156.1	48.4	3.2	0	1.67e-06
202684_s_at	RNMT	72.5	22.5	3.2	0	2.35e-07
209211_at	KLF5	54.9	17.1	3.2	0	3.36e-06
218986_s_at	FLJ20035	306.2	95.3	3.2	0	1.47e-05
242907_at	GBP2	524.8	163.5	3.2	0.053	0.000371
203596_s_at	IFIT5	369.7	116.2	3.2	0	9.77e-06
216942_s_at	CD58	351.7	110.6	3.2	0.0377	0.000363
212470_at	SPAG9	1022.7	322.1	3.2	0	4.62e-07
226694_at	AKAP2	1717.4	540.9	3.2	0	3.99e-06
202071_at	SDC4	968.6	305.1	3.2	0	1.48e-05
202644_s_at	TNFAIP3	7883.1	2484.6	3.2	0	9.08e-08
214696_at	MGC14376	1329.6	419.6	3.2	0	2.31e-05
1555167_s_at	PBEF1	56.6	17.9	3.2	0	1.94e-05
210793_s_at	NUP98	528.8	167.2	3.2	0	1.24e-05
208499_s_at	DNAJC3	174.8	55.3	3.2	0	1.11e-06
219434_at	TREM1	355.8	112.8	3.2	0.11	5.93e-05
228914_at	---	278.2	88.2	3.2	0	6.45e-06
202269_x_at	GBP1	3335	1057.6	3.2	0.112	0.000876
223484_at	C15orf48	11821.9	3755.7	3.1	0	5.78e-07
209095_at	DLD	1617.5	514.4	3.1	0.0361	5.56e-05
208370_s_at	DSCR1	340.6	108.4	3.1	0.0377	0.00151
202759_s_at	AKAP2	357	113.8	3.1	0	0.000124
207000_s_at	PPP3CC	286	91.3	3.1	0	5.91e-07
210564_x_at	CFLAR	191.8	61.2	3.1	0	7.49e-07
209892_at	FUT4	295.2	94.6	3.1	0	5.25e-06
204415_at	IFI6	961.3	308.2	3.1	2.05	0.00675
212657_s_at	IL1RN	4194.1	1347.5	3.1	0.0377	0.00019
212527_at	D15Wsu75e	163.6	52.6	3.1	0	6.61e-06
212397_at	RDX	2000.4	644.1	3.1	0	1.66e-06
214787_at	DENND4A	100.4	32.4	3.1	0	2.81e-05
233811_at	RIN2	66.5	21.5	3.1	0.507	0.00208
55081_at	MICALL1	490.9	158.6	3.1	0	8.4e-07
211744_s_at	CD58	687.2	222.1	3.1	0.0908	0.000473
204924_at	TLR2	3466.9	1122.4	3.1	0.114	0.00294
242060_x_at	PHF11	96.5	31.3	3.1	0	0.000165
202734_at	TRIP10	151.5	49.3	3.1	0	8.84e-11
214700_x_at	RIF1	205.4	66.9	3.1	0	7.56e-06
217986_s_at	BAZ1A	981.7	320.2	3.1	0	5.49e-06
231832_at	GALNT4	215.4	70.6	3.1	0	3.23e-07
226181_at	TUBE1	71.5	23.4	3.1	0	3.35e-06
231412_at	DKFZp686L14188	86.6	28.4	3	0	1.59e-10
225142_at	KIAA1718	362.1	119	3	0	3.23e-05
227290_at	---	398.3	131	3	0	1.21e-06
1569362_at	ALCAM	30.9	10.2	3	0.469	0.00537
240013_at	---	365.5	120.4	3	0	1.23e-05
218613_at	PSD3	153.1	50.5	3	0	0.000156
201952_at	ALCAM	3518.3	1161.7	3	0	2.56e-06
223194_s_at	C6orf85	121.5	40.2	3	0	1.49e-08
202211_at	ARFGAP3	1341	443.4	3	0	2.91e-05
219859_at	CLEC4E	207.3	68.7	3	0	2.79e-05
202351_at	ITGAV	1565.6	520.2	3	0.132	0.000683
222703_s_at	YRDC	197.4	65.6	3	0	2.97e-11
219684_at	RTP4	391.1	130.1	3	0.0386	0.000253
1554132_a_at	KIAA1128	79.8	26.6	3	0	6.27e-07
227110_at	HNRPC	502.4	167.1	3	0	5.81e-05
214329_x_at	TNFSF10	343	114.2	3	0.546	0.00235
222934_s_at	CLEC4E	2369	789.6	3	0.041	0.000322
1553982_a_at	RAB7B	431.9	144.4	3	0.0405	6.91e-05
221477_s_at	MGC5618	2080.6	696.6	3	0.0398	0.000105
221484_at	B4GALT5	1000.5	335	3	0.0208	0.000121
206421_s_at	SERPINB7	46.2	15.5	3	0.895	0.0385
232213_at	PELI1	138.4	46.4	3	0	6.39e-05
209716_at	CSF1	643.3	215.5	3	0.207	0.000838
203460_s_at	PSEN1	1502.6	503.5	3	0	9.12e-05
217196_s_at	CAMSAP1L1	274.6	92.1	3	0	0.000151
235157_at	PARP14	304.9	102.4	3	2.23	0.016
202859_x_at	IL8	20945.7	7046.4	3	0	7.53e-05
225583_at	UXS1	1332.4	448.8	3	0	0.000568
205322_s_at	MTF1	511.5	172.3	3	0	2.29e-08
227029_at	C14orf24	343	115.6	3	0	5.91e-07
205899_at	CCNA1	70.1	23.7	3	0	5.09e-07
1557049_at	LOC149478	58.2	19.7	3	0	1.36e-08
210260_s_at	TNFAIP8	4748.5	1604.3	3	0	9.9e-09
201096_s_at	ARF4	445.8	150.7	3	0	2.8e-07
1554830_a_at	STEAP3	84.4	28.5	3	0	3.14e-07
219253_at	FAM11B	239.4	81.3	2.9	0	7.66e-07
219093_at	FLJ20701	907	307.9	2.9	0.28	0.00184
211488_s_at	ITGB8	49.1	16.7	2.9	0	9.71e-06
48531_at	TNIP2	1122.9	382.1	2.9	0	2.14e-09
215223_s_at	SOD2	9835.2	3353.3	2.9	0	5.26e-06
222303_at	---	415.3	141.7	2.9	0	5.3e-05
1569477_at	FOXO3A	183.4	62.6	2.9	0	1.21e-05
1554283_at	CCRN4L	28.5	9.7	2.9	0	7.2e-05
210029_at	INDO	1563.5	534.7	2.9	4.37	0.0156
1569583_at	EREG	174	59.5	2.9	0	1.11e-05
223834_at	CD274	200.9	68.9	2.9	0	8.81e-05
224507_s_at	MGC12916	112.4	38.5	2.9	0	1.52e-05
235331_x_at	PCGF5	32.9	11.3	2.9	0	1.21e-05
203355_s_at	PSD3	608.8	209.3	2.9	0	5.28e-05
224654_at	DDX21	1225.3	421.2	2.9	0	1.03e-06
238729_x_at	LOC646561	122.5	42.2	2.9	0	1.52e-06
228573_at	---	329.2	113.6	2.9	0	0.000385
208092_s_at	FAM49A	362.7	125.2	2.9	0	5.46e-06
216834_at	RGS1	2127.8	734.7	2.9	0	0.000135
214056_at	MCL1	148.7	51.5	2.9	0	2.45e-07
224790_at	DDEF1	612.4	212.2	2.9	0	8.27e-07
202146_at	IFRD1	649.6	225.9	2.9	0	3.21e-06
213294_at	---	599.3	208.7	2.9	0.0667	0.00149
204385_at	KYNU	1775.1	619.1	2.9	0	0.000158
201645_at	TNC	58.6	20.5	2.9	0	6.27e-06
210916_s_at	CD44	361.2	126.3	2.9	0	3.8e-07
220615_s_at	MLSTD1	154.4	54	2.9	0	7.04e-06
204440_at	CD83	8215.3	2873.1	2.9	0	3.96e-08
1559391_s_at	B4GALT5	501.2	175.5	2.9	0.0208	0.000143
208290_s_at	EIF5	577.9	202.4	2.9	0	9.18e-07
220014_at	PRR16	25.7	9	2.9	0.0622	0.000918
203234_at	UPP1	664.1	232.9	2.9	0	4.78e-06
213532_at	---	665	233.3	2.9	0	3.39e-07
244828_x_at	LOC92345	59.9	21	2.9	0	4.06e-05
217967_s_at	FAM129A	1562	548.6	2.8	0	4.21e-06
218706_s_at	GRAMD3	41.9	14.7	2.8	0	6.35e-10
213113_s_at	SLC43A3	833.4	293.3	2.8	0	2e-06
211367_s_at	CASP1	278.8	98.2	2.8	0.0612	0.000439
227150_at	MTF1	666.1	234.8	2.8	0	4.01e-05
1554080_at	RQCD1	168.1	59.3	2.8	0	3.49e-05
229845_at	MAPKAP1	162.6	57.4	2.8	0	2.32e-07
204715_at	PANX1	93.7	33.1	2.8	0	6.15e-06
218238_at	GTPBP4	313.2	110.7	2.8	0	6.8e-06
204088_at	P2RX4	269	95.3	2.8	0	4.1e-05
241193_at	ETS2	56.1	19.9	2.8	0.0667	0.000588
225284_at	LOC144871	1941.9	688.1	2.8	0	1.84e-06
209073_s_at	NUMB	293.3	104	2.8	0	4.23e-06
218909_at	RPS6KC1	382.4	135.7	2.8	0	0.000121
229194_at	PCGF5	699.6	248.3	2.8	0	1.18e-05
223651_x_at	CDC23	34.4	12.2	2.8	0	2.53e-06
224834_at	UBTD2	586.4	208.3	2.8	0	5.97e-06
223027_at	SNX9	402.2	142.9	2.8	0	4.55e-06
209272_at	NAB1	482.6	171.5	2.8	0	0.000279
231297_at	DOT1L	360.9	128.4	2.8	0	4.85e-08
202890_at	MAP7	100.9	35.9	2.8	0.236	0.000755
243675_at	KIAA1450	463.9	165.1	2.8	0.0374	0.000202
206995_x_at	SCARF1	121.9	43.4	2.8	0	1.09e-05
204601_at	N4BP1	588.5	209.6	2.8	0	3.7e-05
211864_s_at	FER1L3	323	115.2	2.8	0.41	0.00229
205798_at	IL7R	3000.3	1071.2	2.8	0.0631	0.00137
230110_at	MCOLN2	1349.8	483.7	2.8	0	0.000451
219334_s_at	OBFC2A	60.7	21.8	2.8	0.041	0.000213
221020_s_at	SLC25A32	347.4	124.6	2.8	0	6.87e-06
239486_at	---	99.2	35.6	2.8	0	0.000112
206173_x_at	GABPB2	139	49.9	2.8	0	8.28e-08
204700_x_at	C1orf107	203.6	73.2	2.8	0	2.49e-06
203708_at	PDE4B	2095.4	752.8	2.8	0	5.53e-06
208112_x_at	EHD1	860	309.3	2.8	0	1.42e-07
1554014_at	CHD2	167.7	60.4	2.8	0	5.39e-07
222748_s_at	TXNL4B	149.3	53.7	2.8	0	9.01e-10
209924_at	CCL18	906.7	326.3	2.8	0.594	0.00302
243167_at	ABCB5	56.1	20.2	2.8	0.114	0.00618
212960_at	TBC1D9	124.5	44.8	2.8	0.0667	0.000208
244808_at	GRAMD1A	109.1	39.3	2.8	0	6.29e-05
32128_at	CCL18	909.5	327.9	2.8	0.297	0.00331
228092_at	CREM	44.6	16.1	2.8	0	5.31e-09
215499_at	MAP2K3	1268.1	457.9	2.8	0	3.39e-13
213107_at	TNIK	182.2	65.8	2.8	0.0374	0.000134
224891_at	FOXO3A	1701.8	615.6	2.8	0	1.86e-10
211030_s_at	SLC6A6	81.5	29.5	2.8	0	8.29e-09
205269_at	LCP2	1433.7	519.3	2.8	0	1.14e-05
226784_at	TWISTNB	102.5	37.2	2.8	0	1.15e-05
201670_s_at	MARCKS	1258.7	456.7	2.8	0	7.36e-05
57703_at	SENP5	97.2	35.3	2.8	0	2.52e-08
228531_at	SAMD9	792.4	287.7	2.8	0	4.25e-06
209098_s_at	JAG1	35.5	12.9	2.8	0	0.000272
209027_s_at	ABI1	594.9	216.4	2.7	0	6.27e-06
213258_at	TFPI	49.9	18.2	2.7	0.594	0.00731
212445_s_at	NEDD4L	141.8	51.7	2.7	0.263	0.000966
221039_s_at	DDEF1	158	57.6	2.7	0.185	0.000538
210873_x_at	APOBEC3A	529.6	193.1	2.7	4.37	0.0175
206003_at	CEP135	303.4	110.7	2.7	0	0.00024
227372_s_at	BAIAP2L1	27.8	10.2	2.7	0.11	0.00327
205552_s_at	OAS1	135.1	49.4	2.7	0.779	0.00354
209700_x_at	PDE4DIP	144.7	52.9	2.7	0.0367	0.000647
219210_s_at	RAB8B	531.2	194.2	2.7	0	2.08e-07
224461_s_at	AIFM2	365.2	133.6	2.7	0	2.72e-05
223276_at	MST150	282.7	103.6	2.7	0	1.77e-06
209039_x_at	EHD1	1004.3	367.9	2.7	0	6.21e-09
213361_at	TDRD7	291.1	106.7	2.7	0	1.98e-05
226022_at	SASH1	903.7	331.3	2.7	0.973	0.00658
202543_s_at	GMFB	872	319.7	2.7	0	4.77e-06
220123_at	SLC35F5	25.7	9.4	2.7	0	5.39e-05
212514_x_at	DDX3X	224.3	82.3	2.7	0	9.9e-08
203562_at	FEZ1	110.3	40.5	2.7	0	3.24e-07
1556378_a_at	LOC440896	87	31.9	2.7	0.0374	0.00216
225539_at	ZNF295	297.7	109.4	2.7	0	7.05e-06
202043_s_at	SMS	1341.5	493.3	2.7	0.263	0.00126
201426_s_at	VIM	13804.7	5077.6	2.7	0	4.06e-05
214193_s_at	C1orf107	137.9	50.7	2.7	0	1.32e-06
242963_at	MGC26963	45.6	16.8	2.7	0	4.19e-05
204401_at	KCNN4	255.1	93.9	2.7	0	4.35e-06
219364_at	LGP2	308.1	113.7	2.7	0	5.04e-05
204496_at	STRN3	198.9	73.4	2.7	0	5.36e-05
220800_s_at	TMOD3	34.1	12.6	2.7	0	6.65e-06
213984_at	SCC-112	37.9	14	2.7	0	4.1e-05
226390_at	STARD4	439.5	162.7	2.7	0	0.000142
220034_at	IRAK3	272	100.8	2.7	0	8.24e-05
203045_at	NINJ1	2719.9	1008.6	2.7	0	9.41e-07
203921_at	CHST2	482.8	179.1	2.7	0.0361	0.00032
201772_at	AZIN1	426.7	158.5	2.7	0	5.06e-05
236191_at	CD38	64.7	24	2.7	0.0612	0.000862
216609_at	TXN	407.1	151.4	2.7	0.0398	0.000128
206002_at	GPR64	47.2	17.6	2.7	2.43	0.0183
238893_at	LOC338758	500.9	186.8	2.7	0	1.11e-06
225252_at	SRXN1	1993.9	744.2	2.7	0.0612	0.000979
226503_at	RIF1	219.2	81.9	2.7	0	4.39e-05
222449_at	TMEPAI	497.1	185.8	2.7	0	1.39e-05
206756_at	CHST7	134.7	50.4	2.7	0	3.85e-06
231577_s_at	GBP1	6295	2355.2	2.7	0.185	0.000489
208683_at	CAPN2	3071.6	1149.7	2.7	0.0392	7.55e-05
221085_at	TNFSF15	52.8	19.8	2.7	2.97	0.00866
209681_at	SLC19A2	109.7	41.2	2.7	0.064	0.00102
32541_at	PPP3CC	340.3	127.8	2.7	0	7.03e-08
230426_at	DLD	154	57.9	2.7	0	6.6e-06
212461_at	AZIN1	1572.5	591.6	2.7	0	1.13e-06
212200_at	KIAA0692	202	76	2.7	0	0.000416
235299_at	---	318.2	119.8	2.7	0.202	0.00176
235508_at	PML	223.2	84.1	2.7	0	0.000193
229630_s_at	WTAP	4922.4	1854.7	2.7	0	3.87e-08
1558404_at	LOC644242	58.8	22.1	2.7	0.132	0.000774
231990_at	USP15	226.9	85.5	2.7	0.0692	0.00049
206295_at	IL18	103.5	39	2.7	0.0361	0.000381
201798_s_at	FER1L3	1834.2	691.6	2.7	0.779	0.00575
214866_at	PLAUR	641	241.7	2.7	0	0.00016
226460_at	KIAA1450	1604.3	605.1	2.7	0	2.72e-05
211368_s_at	CASP1	1360	513.1	2.7	0	1.24e-05
215992_s_at	RAPGEF2	76.8	29	2.7	0	8.96e-05
217388_s_at	KYNU	8890.9	3354.7	2.7	0.0631	9.22e-05
219911_s_at	SLCO4A1	168.2	63.5	2.7	0	4.67e-08
219257_s_at	SPHK1	428.2	161.7	2.6	0	1.88e-06
226750_at	LARP2	143.4	54.2	2.6	0	2.35e-05
207545_s_at	NUMB	259.9	98.2	2.6	0	1.53e-06
220147_s_at	FAM60A	334.7	126.5	2.6	0	4.92e-08
201328_at	ETS2	770.3	291.4	2.6	0	5.27e-06
222442_s_at	ARL8B	1632.7	617.6	2.6	0	1.65e-07
225076_s_at	ZNFX1	980.7	371.2	2.6	0	2.43e-05
208296_x_at	TNFAIP8	4103.7	1553.6	2.6	0	1.02e-10
211026_s_at	MGLL	861.4	326.3	2.6	0.202	0.00136
201925_s_at	CD55	786.3	297.9	2.6	0	1.34e-05
228328_at	---	412.9	156.6	2.6	0	3.33e-06
204897_at	PTGER4	3998	1516.4	2.6	0	7.35e-07
243829_at	BRAF	36.1	13.7	2.6	0	4.43e-06
225524_at	ANTXR2	1034.2	393	2.6	0.0667	0.000219
235116_at	TRAF1	58.7	22.3	2.6	0	8.35e-10
1557609_s_at	TBC1D12	34.9	13.3	2.6	0.0398	0.000137
219045_at	RHOF	429.1	163.4	2.6	0	3.98e-06
230258_at	GLIS3	78.2	29.8	2.6	0.41	0.00109
231035_s_at	---	328.8	125.4	2.6	0.236	0.00128
232472_at	FNDC3B	94.4	36	2.6	0	0.00012
201845_s_at	RYBP	947.4	361.7	2.6	0	1.54e-06
235740_at	MCTP1	225.4	86.1	2.6	0	0.000146
208152_s_at	DDX21	1151.4	440.1	2.6	0	4.37e-07
243299_at	VRK2	44.1	16.9	2.6	0	2.81e-05
223434_at	GBP3	754.1	288.6	2.6	0.973	0.00634
238389_s_at	---	168.5	64.6	2.6	0	2.84e-06
221761_at	ADSS	322.4	123.6	2.6	0.0874	0.000493
213913_s_at	KIAA0984	131.8	50.6	2.6	0.0908	0.000472
239835_at	KBTBD8	465.4	178.8	2.6	0	3.48e-05
200733_s_at	PTP4A1	349.8	134.4	2.6	0	4.32e-08
235735_at	TNFSF8	489.6	188.3	2.6	0.0386	0.000127
206011_at	CASP1	1099	423.1	2.6	0.114	0.000264
222874_s_at	CLN8	161.9	62.5	2.6	0.0377	0.000473
243999_at	SLFN5	48.1	18.6	2.6	0	3.08e-05
218645_at	ZNF277P	357.5	138	2.6	0	8.06e-06
223070_at	SELK	2319.8	895.2	2.6	0	1.09e-06
215435_at	SCC-112	133.9	51.7	2.6	0	0.000123
210519_s_at	NQO1	610.9	235.9	2.6	0.0692	0.00131
224739_at	PIM3	2131.2	823	2.6	0	2.55e-09
239979_at	EPSTI1	428.4	165.8	2.6	0.132	0.00139
201466_s_at	JUN	560.7	217.1	2.6	0	2.05e-05
232744_x_at	ATXN1	166.1	64.4	2.6	0.202	0.00102
207315_at	CD226	40.9	15.9	2.6	0	2.88e-08
229744_at	SSFA2	88.1	34.2	2.6	0.0392	0.000309
202695_s_at	STK17A	188.9	73.4	2.6	0	3.29e-09
1559249_at	ATXN1	190.9	74.2	2.6	0.132	0.00121
242329_at	LOC401317	100.8	39.2	2.6	0	1.02e-05
222699_s_at	PLEKHF2	333.1	129.6	2.6	0	1.34e-05
228523_at	NANOS1	42.9	16.7	2.6	0.718	0.00178
216841_s_at	SOD2	5400	2102.4	2.6	0	1.05e-06
204194_at	BACH1	1277.5	497.9	2.6	0	5.67e-05
201108_s_at	THBS1	1915.3	747.8	2.6	3.73	0.0205
213146_at	JMJD3	77.1	30.1	2.6	0	5.37e-09
230233_at	---	1233	481.7	2.6	0	7.41e-06
212619_at	KIAA0286	38.2	14.9	2.6	0.28	0.00297
203504_s_at	ABCA1	430.9	169	2.5	0.0622	0.00232
202688_at	TNFSF10	440.1	172.6	2.5	0.921	0.00723
206631_at	PTGER2	613.7	240.9	2.5	0.0874	0.00202
202446_s_at	PLSCR1	2834.2	1113.2	2.5	0.921	0.00363
231970_at	C14orf118	40.5	15.9	2.5	0	1.59e-06
222270_at	SMEK2	39.8	15.6	2.5	0	3.47e-06
203599_s_at	WBP4	127.3	50.1	2.5	0	1.11e-05
202760_s_at	AKAP2	1365.6	537.8	2.5	0.0908	0.00186
1563719_a_at	---	160.4	63.2	2.5	0.0361	0.000276
229428_at	PARG	92.9	36.6	2.5	0	8.41e-07
208438_s_at	FGR	1316.7	519.3	2.5	0	0.000826
204493_at	BID	799.1	315.3	2.5	0.132	0.00234
205122_at	TMEFF1	45.9	18.1	2.5	0.229	0.000224
205691_at	SYNGR3	111	43.8	2.5	0.229	8.67e-05
217826_s_at	UBE2J1	223.5	88.2	2.5	0	0.000527
236533_at	DDEF1	133.9	53	2.5	0.066	0.000285
243982_at	BTBD5	26.5	10.5	2.5	0	8.13e-06
232017_at	TJP2	129	51.1	2.5	0	0.000126
211269_s_at	IL2RA	140.5	55.7	2.5	0.718	0.00261
226089_at	RABL3	66	26.2	2.5	0	1.16e-07
204420_at	FOSL1	92.5	36.7	2.5	0	5.86e-06
212297_at	ATP13A3	4736.9	1883.4	2.5	0	1.86e-07
207091_at	P2RX7	130.9	52.1	2.5	0.064	0.000169
1555780_a_at	RHEB	244.4	97.3	2.5	0.155	0.00102
222765_x_at	ESF1	65.1	25.9	2.5	0	0.000142
204627_s_at	ITGB3	36.8	14.7	2.5	0.236	0.00183
212201_at	KIAA0692	106.6	42.5	2.5	0	3.9e-07
205173_x_at	CD58	1448.6	577.6	2.5	0.28	0.00108
218297_at	C10orf97	207.7	82.8	2.5	0	7.52e-08
212623_at	TMEM41B	359.1	143.2	2.5	0	3.47e-05
201364_s_at	OAZ2	413	164.8	2.5	0.0208	0.000885
218627_at	DRAM	1102.9	440.1	2.5	0	0.000228
223028_s_at	SNX9	832.4	332.5	2.5	0	5.18e-05
1554131_at	KIAA1128	21.6	8.6	2.5	0.0405	0.000292
227787_s_at	THRAP6	160.3	64.1	2.5	0.0386	9.72e-05
224797_at	ARRDC3	301.8	120.7	2.5	0	8.22e-05
202696_at	OXSR1	281.4	112.6	2.5	0.202	0.000509
222815_at	RNF12	116.1	46.5	2.5	0.041	0.000184
225665_at	ZAK	277.6	111.2	2.5	0.0386	0.000266
201436_at	EIF4E	184.9	74.1	2.5	0.0631	0.00104
203120_at	TP53BP2	472.6	189.4	2.5	0	2.31e-06
232666_at	OAS3	76.4	30.6	2.5	0	5.4e-06
205214_at	STK17B	119.4	47.9	2.5	0	1.03e-07
224889_at	FOXO3A	422.8	170	2.5	0	2.58e-06
232701_at	NRP2	116.4	46.9	2.5	0.112	0.00297
204132_s_at	FOXO3A	45	18.1	2.5	0.236	0.000673
227935_s_at	PCGF5	263.9	106.4	2.5	0	0.000181
217371_s_at	IL15	74.6	30.1	2.5	0.0874	0.000336
232160_s_at	TNIP2	489.8	197.6	2.5	0	7.37e-08
209970_x_at	CASP1	1299.8	525.8	2.5	0	0.000792
225922_at	KIAA1450	1493.7	604.3	2.5	0.185	0.00146
1560156_at	CLEC2D	429.9	174	2.5	0	1.68e-06
218723_s_at	RGC32	1778.5	719.9	2.5	0.581	0.00306
238762_at	MTHFD2L	84.6	34.2	2.5	0	1.4e-05
202270_at	GBP1	4057.4	1643.9	2.5	0.0897	0.000405
1565913_at	ZC3HAV1	30.9	12.5	2.5	0.0692	0.00106
202006_at	PTPN12	1559.3	632.1	2.5	0.135	0.000685
218322_s_at	ACSL5	705.5	286	2.5	0	0.00014
217985_s_at	BAZ1A	458.1	185.8	2.5	0	6.28e-06
223397_s_at	NIP7	167.5	68	2.5	0	7.5e-05
212290_at	SLC7A1	117.5	47.7	2.5	0	1.1e-08
218793_s_at	SCML1	202.3	82.2	2.5	0	0.000408
211137_s_at	ATP2C1	650.3	264.2	2.5	0.373	0.00293
211366_x_at	CASP1	1187.6	482.7	2.5	0.0374	0.000565
225842_at	PHLDA1	243.5	99.1	2.5	0.0622	0.00134
244022_at	FNDC3B	84.3	34.3	2.5	0	3.52e-05
206341_at	IL2RA	81.8	33.3	2.5	0.0367	0.000633
1554462_a_at	DNAJB9	124.4	50.7	2.5	0	3.11e-08
1565579_at	---	52.8	21.5	2.5	0	0.000464
212641_at	HIVEP2	70.3	28.7	2.5	0.0622	0.0012
1554915_a_at	2'-PDE	56.3	23	2.4	0	4.43e-05
208925_at	CLDND1	181.5	74.2	2.4	0	1.22e-05
238542_at	ULBP2	35.7	14.6	2.4	1.05	0.00876
239012_at	IBRDC2	444.3	181.8	2.4	0	1.93e-07
210001_s_at	SOCS1	251.8	103	2.4	0.0897	0.000878
212825_at	PAXIP1	162.5	66.6	2.4	0.0392	0.000114
223209_s_at	SELS	977.6	400.8	2.4	0	3.22e-05
201566_x_at	ID2	717.6	294.4	2.4	0	7.64e-07
226725_at	---	404.6	166.1	2.4	0.041	6.46e-05
208436_s_at	IRF7	606.9	249.3	2.4	0	5.65e-06
208961_s_at	KLF6	465.3	191.4	2.4	0	7.37e-05
222435_s_at	UBE2J1	716.6	294.9	2.4	0	5.11e-06
204489_s_at	CD44	2993.2	1232.6	2.4	0	8.92e-06
209699_x_at	AKR1C2	174.7	72	2.4	0.222	0.00103
200730_s_at	PTP4A1	38.9	16	2.4	0.155	0.000821
220643_s_at	FAIM	182.3	75.2	2.4	0.155	0.00148
242320_at	FOXO3A	603.7	249	2.4	0	1.49e-05
32069_at	N4BP1	1955.9	807	2.4	0	1.09e-08
1553141_at	C13orf31	180.3	74.4	2.4	0	6.05e-06
201943_s_at	CPD	163.7	67.6	2.4	0	0.00017
227278_at	---	968.5	400	2.4	0.066	0.000671
221858_at	TBC1D12	370.5	153	2.4	0.313	0.0015
210041_s_at	PGM3	76.2	31.5	2.4	0	2.1e-08
202687_s_at	TNFSF10	208.5	86.2	2.4	0.581	0.00267
201738_at	EIF1B	3292.8	1362.5	2.4	0	2.14e-08
226218_at	IL7R	9605.3	3981.3	2.4	0.229	0.000982
1555120_at	CD96	60.1	24.9	2.4	0.236	0.000646
232265_at	ATXN7L1	59	24.5	2.4	0	3.43e-05
212646_at	RFTN1	2613.5	1086.2	2.4	0	4.42e-06
235122_at	---	275.8	114.6	2.4	0.0377	2.8e-05
219412_at	RAB38	133	55.3	2.4	0.135	0.000829
201769_at	CLINT1	2126.8	884.4	2.4	0	2.03e-06
206039_at	RAB33A	130.8	54.5	2.4	0.053	0.000214
230904_at	FSD1L	31.2	13	2.4	0	0.00179
213324_at	SRC	342	142.7	2.4	0.207	0.000262
32088_at	BLZF1	35.5	14.8	2.4	0	3.17e-05
201560_at	CLIC4	1290.4	538.8	2.4	0	2.77e-05
1570021_at	LOC360030	171.6	71.7	2.4	0.0888	0.000274
201668_x_at	MARCKS	282.7	118.1	2.4	0.0398	0.000665
235341_at	---	76.6	32	2.4	0.222	0.00683
1565868_at	CD44	170.5	71.3	2.4	0	5.72e-05
222393_s_at	NAT13	177.4	74.2	2.4	0.0405	7.72e-05
204024_at	OSGIN2	67	28	2.4	0	1.85e-05
222877_at	NRP2	548.8	230.2	2.4	0.313	0.00134
203840_at	BLZF1	47.3	19.8	2.4	0	0.000134
210151_s_at	DYRK3	60.2	25.3	2.4	0	3.11e-07
211671_s_at	NR3C1	3050.7	1282.9	2.4	0	3.02e-06
227799_at	MYO1G	240.8	101.3	2.4	0	0.000167
229900_at	CD109	195.5	82.2	2.4	0	2.69e-05
229795_at	---	67.2	28.3	2.4	0	6.33e-05
242234_at	BIRC4BP	117.1	49.3	2.4	0.581	0.00208
212306_at	CLASP2	355.4	149.7	2.4	0	0.000343
224791_at	DDEF1	2570.9	1082.8	2.4	0	1.68e-05
203885_at	RAB21	613	258.2	2.4	0	2.93e-07
225634_at	ZC3HAV1	904.7	381.6	2.4	0	2.42e-05
200787_s_at	PEA15	74.4	31.4	2.4	0	0.000126
222496_s_at	FLJ20273	707.5	298.6	2.4	0.112	0.00256
202710_at	BET1	304.1	128.4	2.4	0	0.000257
226038_at	LONRF1	419.7	177.4	2.4	0.0405	8.45e-05
201783_s_at	RELA	795.6	336.3	2.4	0	5.43e-06
202166_s_at	PPP1R2	299.3	126.6	2.4	0.0377	0.000326
240165_at	---	354.1	149.8	2.4	0.114	0.00164
232383_at	TFEC	138.2	58.4	2.4	4.37	0.025
227983_at	MGC7036	1262.4	533.9	2.4	0	2.23e-07
204137_at	GPR137B	1270.3	537.4	2.4	0	4.53e-05
227904_at	AZI2	182.7	77.4	2.4	0	3.87e-05
213236_at	SASH1	283.8	120.3	2.4	0.397	0.00335
231205_at	---	334.6	141.8	2.4	0.222	0.000798
218266_s_at	FREQ	52.5	22.3	2.4	0	3.63e-06
205020_s_at	ARL4A	278.5	118.1	2.4	0	4.16e-06
208319_s_at	RBM3	480.9	204.1	2.4	0.202	0.00113
226968_at	KIF1B	499.2	212.1	2.4	0	3.86e-05
1558292_s_at	PIGW	119.1	50.6	2.4	0.053	0.000158
218640_s_at	PLEKHF2	481.2	204.7	2.4	0.263	0.00282
236125_at	---	108.1	46	2.3	0.0684	0.000596
222529_at	SLC25A37	130	55.4	2.3	0.155	0.00136
46167_at	TTC4	435.5	185.5	2.3	0	3.39e-06
204027_s_at	METTL1	210	89.5	2.3	0	5.61e-07
204131_s_at	FOXO3A	2035	867.5	2.3	0	2.54e-08
228617_at	BIRC4BP	1651.9	704.8	2.3	0.0386	0.000229
216248_s_at	NR4A2	40.6	17.3	2.3	0	8.49e-06
212112_s_at	STX12	1183.6	505.3	2.3	0	0.000197
228562_at	---	144.4	61.7	2.3	0	1.15e-05
241824_at	FOSL2	48.7	20.8	2.3	0	1.14e-05
233952_s_at	ZNF295	297.4	127.2	2.3	0	0.00015
219691_at	SAMD9	48.1	20.6	2.3	0	0.000134
204015_s_at	DUSP4	110.8	47.4	2.3	0	7.34e-06
202925_s_at	PLAGL2	175.7	75.3	2.3	0	3.41e-07
213002_at	MARCKS	1617.3	693.1	2.3	0.236	0.000902
218855_at	GPR175	157.1	67.4	2.3	0	7.8e-07
236437_at	LAMB1	230.2	98.8	2.3	0	6.11e-05
234344_at	RAP2C	28.8	12.4	2.3	0	7.13e-05
222780_s_at	BAALC	38	16.3	2.3	0.0361	0.00433
213024_at	TMF1	86.7	37.2	2.3	0.135	0.000973
226142_at	GLIPR1	856.2	368.1	2.3	0.895	0.00397
225195_at	DPH3	352.2	151.5	2.3	0.0361	6.1e-05
222326_at	PDE4B	195.8	84.2	2.3	0	8.1e-05
218568_at	MULK	112.1	48.3	2.3	0	0.000128
218239_s_at	GTPBP4	766.3	330.1	2.3	0	4.47e-07
202430_s_at	PLSCR1	897.6	386.9	2.3	1.26	0.00712
218472_s_at	PELO	235.6	101.5	2.3	0	7.36e-05
210538_s_at	BIRC3	1134.5	489.1	2.3	0	7.82e-05
209069_s_at	H3F3B	2772.7	1197.3	2.3	0	2.93e-06
1405_i_at	CCL5	3280.2	1416.4	2.3	0.546	0.00355
223176_at	KCTD20	121.9	52.6	2.3	0.338	0.00323
204622_x_at	NR4A2	84.6	36.6	2.3	0	5.61e-06
224831_at	CPEB4	593.7	256.5	2.3	0.053	0.000131
205796_at	TCP11L1	127.9	55.3	2.3	0.041	0.00034
227554_at	---	69.3	30	2.3	0	1.13e-05
201467_s_at	NQO1	135.8	58.7	2.3	0.0208	0.000159
202552_s_at	CRIM1	1415.8	612.3	2.3	0.852	0.00488
227415_at	LOC283508	415	179.6	2.3	0	1.7e-05
240499_at	KIAA1128	239.9	103.9	2.3	0.135	0.000845
202842_s_at	DNAJB9	1719.8	746.1	2.3	0	8.12e-10
232682_at	MREG	235.5	102.2	2.3	0	6.14e-05
208985_s_at	EIF3S1	511.1	221.9	2.3	0	0.000117
218276_s_at	SAV1	105.8	46	2.3	0	3.86e-05
218193_s_at	GOLT1B	365.8	159.1	2.3	0	1.21e-05
201016_at	EIF1AX	351.6	153	2.3	0	0.000173
221530_s_at	BHLHB3	3097.9	1348	2.3	0.594	0.00137
211828_s_at	TNIK	186.6	81.3	2.3	0.041	0.000129
203821_at	HBEGF	243.4	106.2	2.3	0.0367	0.000359
206553_at	OAS2	120.8	52.7	2.3	0	2.31e-05
208264_s_at	EIF3S1	189.2	82.6	2.3	0.053	4.86e-05
235204_at	COX15	81	35.4	2.3	0	2.17e-06
232431_at	NR3C1	509.2	222.9	2.3	0	7.05e-05
203574_at	NFIL3	320.3	140.3	2.3	0.0692	0.000565
226558_at	LOC653071	317.3	139	2.3	2.43	0.0153
221482_s_at	ARPP-19	272.6	119.5	2.3	0	0.000153
205327_s_at	ACVR2A	301.7	132.2	2.3	0	8.52e-06
208078_s_at	SNF1LK	91.7	40.2	2.3	0	0.00166
227534_at	C9orf21	460.7	202	2.3	0.0897	0.00233
202509_s_at	TNFAIP2	240.2	105.3	2.3	0	4.45e-06
202468_s_at	CTNNAL1	116	50.9	2.3	0.0612	0.000109
200884_at	CKB	74.6	32.8	2.3	0	0.000253
211725_s_at	BID	1260.3	554.2	2.3	0.0622	0.000785
226140_s_at	OTUD1	1332.7	586.5	2.3	0	6.14e-05
205872_x_at	PDE4DIP	2613.9	1150.5	2.3	0.229	0.00101
221504_s_at	ATP6V1H	1668.4	734.7	2.3	0.0908	0.000585
228386_s_at	DDX59	96.9	42.7	2.3	0	0.0002
210664_s_at	TFPI	74.8	33	2.3	0.546	0.00425
225443_at	---	347.3	153.1	2.3	0	3.56e-07
204523_at	ZNF140	61.9	27.3	2.3	0	1.53e-08
228496_s_at	CRIM1	2128.8	939.5	2.3	0.397	0.00148
230082_at	LRRFIP2	176.2	77.8	2.3	0	2.55e-05
230621_at	IAH1	1634.9	721.9	2.3	0	3.18e-05
231270_at	CA13	100.7	44.5	2.3	0.11	0.00538
203344_s_at	RBBP8	446.5	197.4	2.3	0.263	0.00182
238176_at	RAPGEF2	51.7	22.9	2.3	0	3.77e-05
204072_s_at	FRY	120	53.2	2.3	0.0631	0.000574
204222_s_at	GLIPR1	1225.1	543.2	2.3	0.222	0.000483
225339_at	---	386.3	171.4	2.3	0	0.000397
218379_at	RBM7	243.2	107.9	2.3	0	1.51e-05
227066_at	MOBKL2C	228	101.3	2.3	0	8.45e-08
213051_at	ZC3HAV1	2020.2	897.5	2.3	0.0405	0.000278
238164_at	USP6NL	138.1	61.3	2.3	0	8.08e-05
211302_s_at	PDE4B	49.2	21.9	2.2	0.69	0.0166
214449_s_at	RHOQ	244.3	108.7	2.2	0.0874	0.00207
200776_s_at	BZW1	880.3	391.7	2.2	0	2.86e-05
1555785_a_at	XRN1	57.4	25.6	2.2	0	0.00139
226350_at	CHML	151	67.2	2.2	4.82	0.0471
205569_at	LAMP3	1028.2	457.7	2.2	1.26	0.00879
41644_at	SASH1	448.9	200	2.2	0.207	0.000838
213109_at	TNIK	222.9	99.3	2.2	0.0361	0.000381
203695_s_at	DFNA5	2040.3	909.1	2.2	0.28	0.00278
229091_s_at	CCNJ	61.5	27.5	2.2	0	0.00014
204879_at	PDPN	85	37.9	2.2	0	7.39e-05
218889_at	NOC3L	420.2	187.5	2.2	0	3.34e-06
226077_at	FLJ31951	875.9	390.9	2.2	0	1.71e-05
220745_at	IL19	95.4	42.6	2.2	0	0.000267
225344_at	NCOA7	1161.3	518.4	2.2	0.718	0.00527
219522_at	FJX1	96.4	43	2.2	0	2.87e-06
200782_at	ANXA5	6851.5	3061.6	2.2	0.0622	0.000577
225186_at	RAPH1	55.1	24.6	2.2	0.222	0.00309
228418_at	EXOC5	89.7	40.1	2.2	0.28	0.00481
221062_at	HS3ST3B1	47.2	21.1	2.2	0	2.47e-08
200712_s_at	MAPRE1	536.3	239.9	2.2	0.0897	0.00232
231736_x_at	MGST1	374.2	167.4	2.2	0.397	0.00275
218656_s_at	LHFP	28.1	12.6	2.2	0	9.52e-06
202722_s_at	GFPT1	230	103.1	2.2	0	1.75e-06
228478_at	---	99.9	44.8	2.2	0.852	0.00793
226150_at	PPAPDC1B	620.8	278.7	2.2	0.135	0.00271
211653_x_at	AKR1C2	108.5	48.7	2.2	0.229	0.00125
218987_at	ATF7IP	308.7	138.6	2.2	0	2.38e-05
231863_at	ING3	122.1	54.9	2.2	0	4.56e-05
230380_at	THAP2	23.6	10.6	2.2	0	1.67e-06
208673_s_at	SFRS3	250.5	112.9	2.2	0.0367	0.000344
225765_at	---	417.6	188.3	2.2	0	6.67e-05
202422_s_at	ACSL4	187.7	84.6	2.2	0.135	0.000928
207176_s_at	CD80	127.8	57.6	2.2	0	5.54e-05
204063_s_at	ULK2	47.1	21.3	2.2	0	0.000288
205307_s_at	KMO	309	139.4	2.2	0.229	0.000748
201586_s_at	SFPQ	794	358.5	2.2	0	4.05e-06
207442_at	CSF3	175.9	79.5	2.2	0	5.19e-06
204259_at	MMP7	496.9	224.6	2.2	1.19	0.0053
204181_s_at	ZBTB43	314.9	142.4	2.2	0	1.8e-07
1555759_a_at	CCL5	422.5	191.1	2.2	0.229	0.00167
209921_at	SLC7A11	7689.4	3480.2	2.2	0.236	0.00118
220882_at	---	161.8	73.3	2.2	0	0.000339
210284_s_at	MAP3K7IP2	58.2	26.4	2.2	0	0.000134
203394_s_at	HES1	49.3	22.4	2.2	0	3.23e-06
216236_s_at	SLC2A3	229.6	104.4	2.2	0.0692	0.000156
214435_x_at	RALA	1375.1	625.3	2.2	0.066	0.000305
203313_s_at	TGIF	436	198.2	2.2	0	0.000157
242317_at	---	54.1	24.6	2.2	0	6.6e-06
219017_at	ETNK1	377.4	171.6	2.2	0.132	0.00337
200732_s_at	PTP4A1	663.5	301.8	2.2	0.0361	0.00027
217995_at	SQRDL	7149.4	3253.1	2.2	0.202	0.000985
206133_at	BIRC4BP	187.6	85.4	2.2	0.0386	0.000384
201874_at	MPZL1	412.3	187.8	2.2	0	5.03e-05
209034_at	PNRC1	634.8	289.3	2.2	0	3.08e-05
203211_s_at	MTMR2	211.3	96.3	2.2	0.053	0.000531
1554508_at	PIK3AP1	49.6	22.6	2.2	0	1.12e-06
212122_at	RHOQ	347.9	158.6	2.2	1.94	0.00797
210512_s_at	VEGFA	97.3	44.4	2.2	1.26	0.00596
227718_at	PURB	287.3	131	2.2	0	8.23e-05
225378_at	VPS37A	152.5	69.6	2.2	0.112	0.00171
201846_s_at	RYBP	795.8	363.1	2.2	0	1.42e-05
1559399_s_at	ZCCHC10	64.6	29.5	2.2	0	2.76e-06
201543_s_at	SAR1A	309.8	141.4	2.2	0.155	0.000447
223296_at	SLC25A33	473.9	216.4	2.2	0	1.05e-05
204032_at	BCAR3	145.9	66.6	2.2	0.41	0.00299
1553736_at	CCDC131	22.4	10.2	2.2	0.0377	0.000431
236402_at	---	78.9	36.1	2.2	0.0612	0.000603
222757_s_at	ZAK	294.1	134.5	2.2	0	6.83e-05
221750_at	HMGCS1	291.3	133.4	2.2	0.0386	0.000441
1565162_s_at	MGST1	22.6	10.4	2.2	0	5.8e-05
209694_at	PTS	247.5	113.4	2.2	0	3.55e-05
218578_at	CDC73	393.7	180.4	2.2	0	2.27e-05
240572_s_at	LOC374443	172.5	79.1	2.2	0.338	0.00256
206035_at	REL	68.6	31.4	2.2	0	2.03e-05
211997_x_at	H3F3B	1761.9	809.2	2.2	0	5.34e-05
242218_at	---	101.7	46.7	2.2	0	2.85e-06
212365_at	MYO1B	118.1	54.2	2.2	0	8.64e-06
1555638_a_at	SAMSN1	593	272.5	2.2	0.0367	0.000482
212340_at	YIPF6	139.6	64.2	2.2	0	2.36e-08
230499_at	BIRC3	291.4	134	2.2	0.066	0.000477
1556066_at	JMJD3	124.9	57.5	2.2	0	4.74e-07
219037_at	CGI-115	256.6	118.1	2.2	0	5.95e-05
205266_at	LIF	85.8	39.5	2.2	0.0897	0.00282
202565_s_at	SVIL	129.1	59.4	2.2	0.0367	0.00101
244251_at	LCP2	193.2	89	2.2	0.0398	0.000575
1559585_at	FLJ31033	38	17.5	2.2	0.373	0.00345
203354_s_at	PSD3	46.8	21.6	2.2	0.439	0.00374
201761_at	MTHFD2	2885.5	1331.5	2.2	0	2.47e-05
211953_s_at	RANBP5	192.6	88.9	2.2	0.155	0.00171
214011_s_at	HSPC111	291.5	134.7	2.2	0	9.96e-05
235479_at	CPEB2	139.4	64.4	2.2	0	2.4e-05
210790_s_at	SAR1A	114	52.7	2.2	0	1.8e-05
211711_s_at	PTEN	147.9	68.4	2.2	0.185	0.00177
243931_at	CD58	656.4	303.9	2.2	0	9.09e-05
202129_s_at	RIOK3	80.6	37.3	2.2	0	1.18e-05
211936_at	HSPA5	1158.9	536.8	2.2	0.053	0.000443
220297_at	BTBD7	69.2	32	2.2	0	3.17e-05
219397_at	COQ10B	403.4	186.9	2.2	0	9.04e-06
202819_s_at	TCEB3	111.3	51.7	2.2	0	2.24e-08
212635_at	---	819.7	380.9	2.2	0.176	0.000961
1556067_a_at	JMJD3	70.9	33	2.1	0.41	0.000314
222204_s_at	RRN3	220.2	102.5	2.1	0	2.8e-06
218577_at	LRRC40	216.5	100.8	2.1	0.973	0.0172
228280_at	ZC3HAV1L	40.6	18.9	2.1	4.82	0.0335
209882_at	RIT1	688.4	320.9	2.1	0.69	0.00772
239331_at	FLJ43663	527.7	246.1	2.1	0	0.000304
1556006_s_at	CSNK1A1	35.6	16.6	2.1	0.41	0.000198
233540_s_at	CDK5RAP2	1406.7	656.4	2.1	0.779	0.00402
212642_s_at	HIVEP2	458	213.8	2.1	0	0.000357
226268_at	RAB21	52.7	24.6	2.1	0	6.83e-06
227766_at	LIG4	85.7	40	2.1	0.065	0.00197
239170_at	LOC440900	72.8	34	2.1	0	0.000339
207920_x_at	ZFX	102	47.7	2.1	0.0392	0.000138
203124_s_at	SLC11A2	968.3	452.6	2.1	0.469	0.00253
218615_s_at	TMEM39A	134.9	63.1	2.1	0	8e-10
218513_at	FLJ11184	30	14	2.1	0	8.13e-06
215726_s_at	CYB5A	458.4	214.3	2.1	0.0692	0.000264
226541_at	FBXO30	455.4	213	2.1	0	0.000205
223298_s_at	NT5C3	437.3	204.6	2.1	0.439	0.00233
243179_at	---	31.8	14.9	2.1	0.207	0.00297
203102_s_at	MGAT2	257.7	120.6	2.1	0.112	0.000629
242029_at	FNDC3B	156.1	73.1	2.1	0.053	5.75e-05
225955_at	MED25	478.8	224.2	2.1	0	0.0001
218335_x_at	TNIP2	459.9	215.5	2.1	0	9.37e-07
221779_at	MICALL1	307.1	143.9	2.1	0	9.67e-07
211776_s_at	EPB41L3	671.9	314.8	2.1	0.41	0.00277
204014_at	DUSP4	149	69.8	2.1	0.112	0.00217
211763_s_at	UBE2B	289.7	135.9	2.1	0	0.00022
230383_x_at	---	456.9	214.4	2.1	0.921	0.00658
204211_x_at	EIF2AK2	322.4	151.3	2.1	0	5.41e-07
218033_s_at	SNN	78.1	36.7	2.1	0	2.85e-05
229718_at	CG018	65.1	30.6	2.1	0	6.71e-06
208924_at	RNF11	686.5	322.8	2.1	0.132	0.000531
224918_x_at	MGST1	567.7	267	2.1	0.852	0.00583
225924_at	KIAA1450	1966.7	924.9	2.1	0	8.94e-05
232184_at	ALS2	47.1	22.2	2.1	0	1.27e-06
240574_at	---	24.2	11.4	2.1	0	2.59e-05
209653_at	KPNA4	123.8	58.3	2.1	0	4.62e-05
212607_at	AKT3	299.7	141.1	2.1	0	0.000342
200993_at	IPO7	290.3	136.6	2.1	0	0.000148
227609_at	EPSTI1	1155.3	544.3	2.1	1.47	0.0149
215724_at	PLD1	41.2	19.4	2.1	0	1.53e-06
201865_x_at	NR3C1	3386.1	1595.4	2.1	0	2.21e-06
223336_s_at	RAB18	539.2	254.4	2.1	1.05	0.00452
201844_s_at	RYBP	881.1	415.9	2.1	0	6.64e-06
235059_at	RAB12	51.5	24.3	2.1	0.439	0.00735
226603_at	SAMD9L	1203.7	568.4	2.1	2.05	0.0112
225959_s_at	ZNRF1	278.3	131.5	2.1	0	7.98e-06
222690_s_at	TMEM39A	281.8	133.4	2.1	0	1.47e-05
208805_at	PSMA6	4046.3	1917.2	2.1	0.132	0.000444
203105_s_at	DNM1L	191.2	90.6	2.1	0.0367	0.000265
213457_at	MFHAS1	217.6	103.1	2.1	0	3.57e-06
242477_at	C9orf52	156.1	74	2.1	0	1.74e-05
242961_x_at	DDX58	312.2	148.1	2.1	0.507	0.00175
229500_at	---	41.1	19.5	2.1	0	7.46e-05
203470_s_at	PLEK	592.3	281.3	2.1	0.0631	0.000153
223887_at	GPR132	79.7	37.9	2.1	0	3.39e-06
212355_at	KIAA0323	379.6	180.5	2.1	0.114	0.00206
227786_at	THRAP6	142.1	67.6	2.1	0.0622	0.00141
201669_s_at	MARCKS	4660.9	2220.7	2.1	0.0692	7.95e-05
219399_at	LIN7C	142.2	67.8	2.1	0	0.000653
219788_at	PILRA	289.2	137.9	2.1	0.779	0.00571
204655_at	CCL5	3549.8	1692.9	2.1	0.439	0.00368
209935_at	ATP2C1	201	95.9	2.1	0.28	0.00276
223079_s_at	GLS	46.1	22	2.1	0.0392	0.00071
225470_at	NUP35	182.5	87.1	2.1	0	0.000187
226636_at	PLD1	217.8	104	2.1	0	0.000162
242669_at	UFM1	279.5	133.5	2.1	0	0.00011
217518_at	FER1L3	159.2	76	2.1	0.132	0.000384
225699_at	C7orf40	215.3	102.8	2.1	0	8.59e-07
218404_at	SNX10	2493.2	1190.7	2.1	0.236	0.00079
200777_s_at	BZW1	2383.7	1139.2	2.1	0	4.11e-05
204182_s_at	ZBTB43	81.9	39.1	2.1	0	2.72e-05
38158_at	ESPL1	233.5	111.7	2.1	0	1.4e-06
218833_at	ZAK	157.1	75.1	2.1	0	1.15e-05
226025_at	ANKRD28	309	148	2.1	0.41	0.00398
203646_at	FDX1	408.4	195.6	2.1	0.41	0.00591
212942_s_at	KIAA1199	27	13	2.1	1.87	0.0102
223984_s_at	NUPL1	36.3	17.4	2.1	4.37	0.0321
1565951_s_at	CHML	22.2	10.7	2.1	3.5	0.0269
201573_s_at	ETF1	1400.5	671.7	2.1	0.112	0.00136
218360_at	RAB22A	402.7	193.1	2.1	0.202	0.00236
205895_s_at	NOLC1	104.5	50.1	2.1	0	1.19e-06
235061_at	PPM1K	173.4	83.2	2.1	0.338	0.00954
212342_at	YIPF6	114.7	55	2.1	0	6.73e-05
226517_at	BCAT1	786.7	377.7	2.1	0.11	0.000663
212978_at	LRRC8B	137.5	66.1	2.1	0	5.97e-05
209744_x_at	ITCH	185.7	89.4	2.1	0	2.33e-05
220122_at	MCTP1	536.6	258.3	2.1	1.42	0.0107
235022_at	C18orf19	132.8	63.9	2.1	0	0.000113
225893_at	---	631.8	304.3	2.1	0	6.21e-06
221029_s_at	WNT5B	62.5	30.1	2.1	0	5.15e-05
227993_at	METAP2	197.2	95	2.1	0	4.78e-05
224796_at	DDEF1	1880.4	907.6	2.1	0.0405	0.000171
209795_at	CD69	738.5	356.6	2.1	1.19	0.0099
217975_at	WBP5	222.2	107.3	2.1	0.69	0.00561
229625_at	GBP5	1417.1	685.1	2.1	4.82	0.0219
218936_s_at	CCDC59	441.7	213.6	2.1	0	2.39e-05
202431_s_at	MYC	332.5	160.8	2.1	0.0684	0.000245
208708_x_at	EIF5	2097.4	1014.7	2.1	0	1.4e-06
202284_s_at	CDKN1A	1803	872.3	2.1	0	0.000694
221987_s_at	TSR1	98.3	47.6	2.1	0	2.58e-05
223370_at	PLEKHA3	292.7	141.7	2.1	0	1.45e-05
212761_at	TCF7L2	1134.8	549.8	2.1	0.41	0.00228
217618_x_at	HUS1	174.3	84.4	2.1	0	0.000405
225799_at	MGC4677	483.8	234.5	2.1	0	6.08e-05
226952_at	EAF1	363.9	176.5	2.1	0.0361	0.000145
201473_at	JUNB	275.2	133.5	2.1	0	3.84e-07
205270_s_at	LCP2	619.1	300.5	2.1	0.176	0.00154
212486_s_at	FYN	164.7	80	2.1	0.0398	0.00094
205579_at	HRH1	111.7	54.3	2.1	0.921	0.00202
203622_s_at	PNO1	259.5	126.1	2.1	0	1.52e-05
224828_at	CPEB4	89.3	43.4	2.1	0.779	0.00235
223264_at	MESDC1	334	162.4	2.1	0	3.31e-05
209028_s_at	ABI1	1259.6	613.2	2.1	0	8.15e-06
228188_at	---	141.4	68.9	2.1	0	5.32e-05
228363_at	BIRC4	431.7	210.6	2	0	6.27e-05
203688_at	PKD2	75.3	36.8	2	0.0398	0.00112
209636_at	NFKB2	83.7	40.9	2	0	2e-07
209628_at	NXT2	641.3	313.1	2	0.135	0.00115
1563076_x_at	ZC3HAV1	69.4	33.9	2	0.207	0.00133
1556321_a_at	MESDC1	182.1	89	2	0.0897	0.000618
221816_s_at	PHF11	1870.5	914.1	2	0	7.14e-05
228996_at	RC3H1	39.6	19.4	2	0	1.64e-08
236156_at	LIPA	24.4	11.9	2	0.176	0.0506
229575_at	---	148.9	72.8	2	0.0874	0.000478
204121_at	GADD45G	191.3	93.6	2	0.0612	0.000373
227449_at	EPHA4	75.9	37.2	2	2.97	0.0209
1553959_a_at	B3GALT6	1418.3	696.4	2	0	0.000506
226763_at	SESTD1	190.8	93.7	2	0.718	0.00539
225267_at	KPNA4	214.1	105.1	2	0	0.000943
231312_at	---	144.8	71.1	2	0	1.05e-06
1555832_s_at	KLF6	2286.2	1123.4	2	0	3.84e-06
229347_at	LOC729506	58.5	28.8	2	0.0622	0.000154
203548_s_at	LPL	242.8	119.3	2	4.37	0.0203
216035_x_at	TCF7L2	142.3	69.9	2	1.72	0.00876
226317_at	PPP4R2	217.4	106.9	2	0	0.000105
233020_at	SEC22B	29.2	14.3	2	0.0667	0.000951
1557078_at	SLFN5	26.4	13	2	0.297	0.0467
201662_s_at	ACSL3	458.2	225.6	2	0.112	0.00191
239719_at	CD109	36.1	17.8	2	0.229	0.005
41386_i_at	JMJD3	261.9	129	2	0	5.17e-07
208303_s_at	CRLF2	131.2	64.6	2	0	5.27e-06
203023_at	HSPC111	51.7	25.4	2	0	6.83e-06
226925_at	ACPL2	101.4	50	2	0.114	0.000235
201430_s_at	DPYSL3	28.2	13.9	2	0	0.00747
201565_s_at	ID2	1130.3	557.7	2	0	0.000107
213983_s_at	SCC-112	35.2	17.4	2	0	0.00123
229861_at	---	86.9	42.9	2	0.373	0.0049
201375_s_at	PPP2CB	2127.9	1050.6	2	0.0405	2.85e-05
201464_x_at	JUN	636.5	314.3	2	0	3.41e-05
215575_at	PDE4DIP	104.4	51.6	2	0.0208	0.000311
235745_at	ERN1	73.3	36.2	2	0	1.05e-07
244519_at	ASXL1	142.7	70.5	2	0.0377	0.000367
209091_s_at	SH3GLB1	647.7	320.2	2	0.112	0.00241
213537_at	HLA-DPA1	898.8	444.6	2	1.94	0.0129
203888_at	THBD	34.1	16.9	2	0.041	0.00599
231269_at	ASCC3	65.1	32.2	2	0	1.99e-05
234491_s_at	SAV1	105.4	52.2	2	0.0367	0.000464
244511_at	PDE4DIP	173.8	86.1	2	0	0.001
241696_at	C9orf39	108	53.5	2	0.469	0.01
223382_s_at	ZNRF1	518.5	257.2	2	0	3.56e-06
227033_at	PDIA3	252	125	2	0	0.000127
207098_s_at	MFN1	212.1	105.3	2	0.338	0.0019
212519_at	UBE2E1	2258.4	1121.1	2	0.338	0.00154
219489_s_at	NXN	48.7	24.2	2	0.0392	0.00594
201799_s_at	OSBP	272.1	135.1	2	0	2.95e-05
228230_at	PRIC285	293.8	145.9	2	0	3.53e-05
218694_at	ARMCX1	161.9	80.5	2	0.176	0.00329
200751_s_at	HNRPC	95.6	47.5	2	0.0361	0.000506
214632_at	NRP2	105.8	52.6	2	0	3.13e-06
235737_at	TSLP	17.2	8.6	2	1.72	0.0293
200632_s_at	NDRG1	1274.8	634.1	2	0.338	0.001
200698_at	KDELR2	254.8	126.7	2	0.222	0.00108
227653_at	TRMT5	93.9	46.7	2	0.0374	0.000205
212458_at	SPRED2	84	41.8	2	0.973	0.00646
216321_s_at	NR3C1	2499.8	1244.4	2	0	1.73e-08
219648_at	MREG	1718.2	855.5	2	0.338	0.00152
224470_at	SEC22C	56.5	28.1	2	0	0.000468
211749_s_at	VAMP3	226.1	112.7	2	0.0377	0.000921
202498_s_at	SLC2A3	84.4	42	2	0	2.82e-05
209234_at	KIF1B	391.4	195.1	2	0.176	0.00161
201777_s_at	KIAA0494	90.4	45.1	2	0	3.24e-07
202816_s_at	SS18	190.8	95.2	2	0	0.000108
201821_s_at	TIMM17A	154.5	77.1	2	0	0.000453
230036_at	SAMD9L	594.5	296.7	2	2.75	0.0163
222981_s_at	RAB10	1530.4	763.8	2	0.135	0.000516
239346_at	C12orf38	113.9	56.8	2	0.132	0.00149
227645_at	PIK3R5	1160.6	579.5	2	0.0667	0.00018
1553785_at	RASGEF1B	70.4	35.1	2	0	0.000217
230446_at	---	145.3	72.6	2	0	1.4e-05
203991_s_at	UTX	110	55	2	0	0.000346
211999_at	H3F3B	5131.2	2564.1	2	0.0367	0.000409
225262_at	FOSL2	326.1	163	2	2.05	0.016
1554149_at	CLDND1	926.5	463.2	2	0	6.87e-10
Down-regulated genes
Probe_set_id	Gene_Symbol	stim (means)	unstim (means)	fold change	1/fc	FDR	ttest (P)
225207_at	PDK4	11.2717	180.282	0.0625226	15.9942	0	7.87881e-06
219666_at	MS4A6A	138.357	1184.09	0.116846	8.55824	0	1.89722e-05
204860_s_at	NAIP	34.5798	275.277	0.125618	7.96065	0	2.62327e-06
238780_s_at	---	23.428	184.355	0.127081	7.86899	0.594348	0.000841132
210220_at	FZD2	32.7999	253.759	0.129256	7.73659	0	7.48134e-10
242281_at	---	68.8497	528.973	0.130157	7.68301	0	4.80658e-06
220005_at	P2RY13	12.3565	76.9281	0.160624	6.22573	1.32408	0.00974865
1566557_at	FLJ90757	16.3061	98.7283	0.165161	6.05469	0	2.11118e-08
235385_at	---	46.1749	273.696	0.168709	5.92737	0.0367296	2.80799e-05
200648_s_at	GLUL	272.585	1540.32	0.176967	5.65079	0.438557	0.00138122
240440_at	NPL	145.174	797.172	0.182111	5.49115	0.109876	0.000200259
206028_s_at	MERTK	25.0482	135.376	0.185027	5.40461	0.0907796	3.11481e-06
206978_at	CCR2	140.02	720.313	0.194388	5.14435	4.05557	0.0232434
243489_at	LOC643675	234.51	1173.37	0.19986	5.00351	1.47116	0.00404714
233330_s_at	---	39.6293	188.017	0.210775	4.74439	0.89489	0.000995983
201280_s_at	DAB2	172.258	808.021	0.213186	4.69075	1.09712	0.000859187
201278_at	DAB2	197.792	907.574	0.217935	4.58853	1.32408	0.00348541
230550_at	MS4A6A	48.8329	222.478	0.219496	4.5559	1.94256	0.00405576
204861_s_at	NAIP	27.933	121.091	0.230678	4.33506	0	1.40376e-09
1566558_x_at	FLJ90757	29.8306	127.927	0.233183	4.28847	0	1.04613e-08
211794_at	FYB	117.029	497.884	0.235053	4.25436	0.89489	0.00271517
203473_at	SLCO2B1	95.8207	397.492	0.241064	4.14828	0.0907796	5.98247e-05
239647_at	CHST13	33.878	140.441	0.241227	4.14548	0.131606	3.49256e-05
219799_s_at	DHRS9	179.112	712.05	0.251544	3.97544	0.263464	0.00240454
234753_x_at	---	135.352	532.016	0.254413	3.93062	2.75295	0.0107805
223620_at	GPR34	16.5133	63.7506	0.25903	3.86055	3.19695	0.0116715
229383_at	---	252.48	928.008	0.272066	3.67558	0.580925	0.000342694
241742_at	PRAM1	35.3812	129.497	0.273221	3.66005	0.0692364	5.0244e-06
227897_at	RAP2B	588.802	2150.68	0.273775	3.65263	1.59451	0.00153161
1553043_a_at	CD300LF	117.391	428.543	0.27393	3.65057	0.109876	0.000158292
228766_at	---	142.644	516.318	0.276273	3.61961	2.96502	0.0194675
219574_at	36951	88.094	313.765	0.280765	3.5617	0.438557	0.000104916
217202_s_at	GLUL	122.548	435.308	0.281519	3.55215	0.594348	0.004632
1557270_at	ZNF69	32.0753	113.799	0.281858	3.54788	1.32408	0.00248426
226844_at	MOBKL2B	81.3497	284.881	0.285557	3.50193	0.154586	0.000467769
242197_x_at	CD36	11.6581	40.6291	0.286941	3.48504	1.86772	0.020879
206206_at	CD180	41.7944	144.002	0.290235	3.44548	0	2.44276e-06
202973_x_at	FAM13A1	45.9842	156.491	0.293846	3.40314	0	7.22051e-07
58780_s_at	FLJ10357	59.1832	201.138	0.294242	3.39857	0.852385	0.00144363
239529_at	C5orf20	33.1473	112.335	0.295074	3.38898	0.0397682	1.9179e-06
1552846_s_at	RAB42	51.3551	170.872	0.300548	3.32726	0	4.78148e-07
235798_at	---	12.2281	39.9385	0.306173	3.26613	0.17637	9.81384e-06
219737_s_at	PCDH9	63.3882	206.883	0.306397	3.26374	0.779231	0.000534554
1560144_at	---	12.9109	41.7023	0.309596	3.23002	3.73231	0.0193572
240861_at	---	51.0402	163.596	0.311989	3.20524	0.0649681	0.000101919
227948_at	FGD4	41.0248	128.842	0.318411	3.14059	0.0377415	9.05051e-05
213923_at	RAP2B	331.552	1040.19	0.318742	3.13733	0.690205	0.0109426
225598_at	SLC45A4	55.766	173.851	0.320769	3.11751	0	3.84768e-07
221698_s_at	CLEC7A	369.392	1149.47	0.321358	3.11179	4.81779	0.0223815
229584_at	LRRK2	36.1034	110.886	0.325591	3.07134	1.59451	0.00476051
204689_at	HHEX	61.4717	183.917	0.334236	2.9919	0.0377415	5.13723e-05
225239_at	---	216.572	643.102	0.336761	2.96946	0.135043	4.94354e-05
238622_at	RAP2B	33.4953	99.0478	0.338173	2.95706	0.0683726	2.73659e-05
1566480_x_at	FLJ35848	110.342	326.057	0.338412	2.95498	1.59451	0.00654934
230712_at	NBPF1	98.1953	289.086	0.339675	2.94399	0.0888179	0.000188255
209380_s_at	ABCC5	96.7693	280.456	0.345043	2.89819	0	1.54125e-05
229635_at	---	16.2016	46.506	0.348376	2.87046	0.779231	0.00183041
232724_at	MS4A6A	36.8848	105.656	0.349102	2.86449	0	1.00222e-05
209960_at	HGF	12.8692	36.8535	0.349198	2.8637	1.94256	0.00338543
241566_at	---	11.6259	32.977	0.352544	2.83652	1.41545	0.00310194
216604_s_at	SLC7A8	78.3924	222.075	0.353	2.83286	0.135043	0.000227182
1556590_s_at	---	30.6062	86.0745	0.355577	2.81233	0.201997	0.000196769
1556821_x_at	DLEU2	40.2062	113.024	0.35573	2.81112	0.973432	0.000734186
226249_at	SNX30	46.7725	130.882	0.357365	2.79826	0	5.25478e-07
227952_at	ZNF718	21.3248	59.5824	0.357905	2.79404	2.05133	0.0109108
244625_at	RERE	42.9441	119.968	0.357964	2.79358	0.690205	0.001805
227062_at	TncRNA	104.079	290.61	0.358141	2.7922	1.09712	0.000603897
226507_at	PAK1	170.254	474.918	0.358491	2.78947	0.0630617	0.00165388
243929_at	ZNF533	12.3619	34.4791	0.358534	2.78914	1.86772	0.0113266
237483_at	PLEKHA5	31.0676	86.4637	0.359314	2.78308	0.779231	0.000499003
1555014_x_at	---	22.7362	63.1915	0.359798	2.77934	2.05133	0.00715519
223660_at	ADORA3	23.2137	64.4995	0.359906	2.77851	0.973432	0.00254963
236307_at	BACH2	187.65	520.155	0.360757	2.77195	0.438557	0.000316104
207598_x_at	XRCC2	60.2867	166.017	0.363136	2.75379	2.56584	0.015643
228487_s_at	RREB1	266.844	733.095	0.363997	2.74728	3.49888	0.0117099
214719_at	LOC283537	203.296	558.512	0.363997	2.74728	2.42877	0.0157796
232731_x_at	RAMP2	21.2174	58.0597	0.365441	2.73642	1.47116	0.00437617
235405_at	GSTA4	35.102	95.2295	0.368605	2.71293	3.73231	0.0185405
244650_at	---	38.446	104.127	0.369222	2.70839	0	1.33836e-06
219694_at	FAM105A	63.8751	172.703	0.369855	2.70376	0.17637	7.76709e-06
210679_x_at	---	416.165	1124.88	0.369965	2.70295	1.18694	0.00218702
1563426_a_at	LOC644613	28.0127	75.6308	0.370388	2.69987	2.05133	0.01116
1567913_at	---	170.478	459.422	0.371072	2.6949	3.49888	0.0225683
215001_s_at	GLUL	3259.96	8782.89	0.371172	2.69417	4.05557	0.00471963
213125_at	OLFML2B	119.201	320.882	0.371478	2.69195	0.312551	0.00582513
1558792_x_at	AP2A1	88.9234	239.118	0.371881	2.68904	1.47116	0.00417827
208121_s_at	PTPRO	48.4527	129.702	0.373569	2.67688	0.109876	0.00019196
1552582_at	ABCC13	20.2233	54.0266	0.374321	2.67151	1.86772	0.00477506
1559455_at	HEXA	12.4643	33.2892	0.374425	2.67076	0.0621675	5.53885e-05
232628_at	FAM13A1	28.0017	74.6533	0.37509	2.66603	0	5.28847e-06
219358_s_at	CENTA2	443.232	1178.28	0.376167	2.65839	2.22581	0.0377441
230959_at	LOC730453	34.5392	91.7477	0.376458	2.65634	0.779231	0.00141094
230292_at	RCBTB2	404.025	1068.71	0.378049	2.64516	3.49888	0.0435198
239135_at	---	102.273	269.603	0.379345	2.63612	0.409834	0.000102762
232396_at	ZNF710	68.6871	180.354	0.380847	2.62573	0.109876	0.00105665
206169_x_at	ZC3H7B	656.601	1722.94	0.381094	2.62402	2.05133	0.00571987
222835_at	THSD4	33.5918	88.1124	0.381238	2.62303	1.71945	0.00611184
228532_at	C1orf162	224.848	588.829	0.381856	2.61879	2.75295	0.0161739
35776_at	ITSN1	59.3301	155.187	0.382314	2.61565	0	8.55788e-05
234723_x_at	LOC641808	546.364	1417.05	0.385563	2.59361	4.81779	0.0201129
1558831_x_at	---	93.3413	241.596	0.386353	2.58831	2.75295	0.00937502
1553706_at	HTRA4	125.799	324.777	0.38734	2.58171	0.507072	0.000180128
243791_at	---	34.0118	87.4455	0.388948	2.57103	2.05133	0.00275557
236029_at	FAT3	14.8518	38.1337	0.389468	2.5676	4.05557	0.0115819
206171_at	ADORA3	17.327	44.3759	0.390459	2.56109	0.17637	0.0175071
231283_at	MGAT4A	51.5222	131.893	0.390637	2.55992	0	7.70867e-07
228791_at	C15orf38	42.1408	107.61	0.391606	2.55359	0.545859	0.000216048
1557996_at	---	62.3368	158.967	0.392137	2.55013	0.580925	0.000900844
1566785_x_at	LOC728806	100.914	257.342	0.392138	2.55012	0.690205	0.00115223
227266_s_at	FYB	221.582	564.548	0.392494	2.54781	0.717841	0.00623146
223553_s_at	DOK3	236.956	602.089	0.393556	2.54094	1.59451	0.0124618
1561346_at	---	853.948	2167.87	0.393911	2.53864	1.94256	0.00525274
215208_x_at	RPL35A	220.735	559.455	0.394553	2.53451	2.22581	0.00373376
221666_s_at	PYCARD	315.313	798.311	0.394975	2.53181	3.49888	0.0211291
209348_s_at	MAF	247.265	625.408	0.395365	2.52931	1.0506	0.00247237
225890_at	C20orf72	122.868	309.967	0.396392	2.52276	0.717841	0.000190706
207761_s_at	METTL7A	280.264	703.501	0.398384	2.51014	1.59451	0.00430295
36030_at	HOM-TES-103	220.97	554.537	0.398477	2.50956	1.26473	0.00414421
222796_at	PTCD1	26.2682	65.8789	0.398734	2.50793	0.594348	0.0014664
228628_at	LOC653464	98.9082	247.982	0.398852	2.5072	0.973432	0.00606399
201279_s_at	DAB2	119.43	299.151	0.399231	2.50482	1.26473	0.00198723
203642_s_at	COBLL1	13.6261	34.1273	0.399274	2.50455	2.22581	0.00676088
201591_s_at	NISCH	1062.74	2659.99	0.39953	2.50294	0.779231	0.00153978
215933_s_at	HHEX	17.1264	42.8346	0.399825	2.50109	0.0667486	0.000465952
244042_x_at	LOC651466	30.1323	75.1495	0.400965	2.49399	2.75295	0.00725783
241310_at	---	11.9559	29.794	0.401284	2.492	1.94256	0.018606
201924_at	AFF1	372.757	926.771	0.40221	2.48626	0	4.12455e-07
210757_x_at	DAB2	307.922	764.227	0.402919	2.48189	3.19695	0.0242012
222876_s_at	CENTA2	160.736	398.463	0.403389	2.479	0.594348	0.00212521
225372_at	C10orf54	61.7735	152.795	0.404289	2.47348	0.594348	0.000825833
225755_at	KLHDC8B	72.3306	178.519	0.40517	2.4681	0	2.26157e-05
217679_x_at	---	1021.59	2519.98	0.405395	2.46673	2.22581	0.00542532
226879_at	HVCN1	230.129	567.653	0.405404	2.46668	0.0873549	8.29666e-05
228040_at	RP11-262H14.4	125.671	309.739	0.405731	2.46469	1.26473	0.00220445
240458_at	ITPR2	133.544	329.031	0.40587	2.46384	0.114227	4.47264e-05
226853_at	BMP2K	86.2052	212.08	0.406475	2.46018	0.779231	0.000314564
229373_at	---	47.2655	116.213	0.406715	2.45872	0.297483	0.000878196
214054_at	DOK2	84.457	207.019	0.407967	2.45118	0	3.30752e-06
209199_s_at	MEF2C	211.416	517.733	0.40835	2.44888	0.263464	5.14178e-05
242712_x_at	RANBP2	47.339	115.899	0.408451	2.44827	3.19695	0.0113629
228799_at	TMEM22	32.3159	78.7463	0.41038	2.43676	0	2.4753e-06
213839_at	KIAA0500	20.4318	49.7772	0.410466	2.43626	0	7.49976e-05
1553909_x_at	C10orf6	56.819	138.302	0.410834	2.43408	1.47116	0.00311787
229699_at	---	97.139	236.403	0.410905	2.43365	0.154586	0.000352198
232169_x_at	NDUFS8	403.055	980.831	0.410932	2.43349	1.47116	0.00233149
225646_at	CTSC	938.318	2279.83	0.411574	2.4297	2.22581	0.0113575
205316_at	SLC15A2	19.1836	46.5622	0.412	2.42718	0.112124	0.00133733
232034_at	LOC203274	22.3803	54.207	0.412867	2.42209	1.26473	0.00253664
233056_x_at	DLGAP4	1002.73	2426.91	0.413172	2.4203	1.94256	0.00433614
241627_x_at	FLJ10357	20.2569	48.972	0.413644	2.41754	0	7.71922e-06
220113_x_at	POLR1B	193.87	468.536	0.413777	2.41676	2.42877	0.00424678
211795_s_at	FYB	525.559	1269.66	0.413939	2.41582	3.49888	0.00274156
204458_at	LYPLA3	40.2246	97.1391	0.414093	2.41492	0.109876	9.3065e-06
209200_at	MEF2C	173.259	418.288	0.414209	2.41424	0.89489	0.00121676
230100_x_at	PAK1	34.7397	83.8357	0.414379	2.41325	2.75295	0.00578343
215373_x_at	FLJ12151	447.287	1078.67	0.414667	2.41158	1.59451	0.00281927
224622_at	TBC1D14	138.471	333.809	0.41482	2.41068	0.0649681	8.01445e-06
232568_at	MGC24103	11.0704	26.6796	0.414941	2.40998	1.26473	0.00600986
244723_at	LOC123876	12.8481	30.9534	0.415081	2.40917	0.973432	0.00163006
1563674_at	FCRL2	86.9039	209.103	0.415604	2.40614	1.47116	0.00594702
205101_at	CIITA	59.8095	143.877	0.415699	2.40559	0.717841	0.000257753
218631_at	AVPI1	114.892	275.501	0.417028	2.39792	0.469344	3.13538e-05
231644_at	---	23.4701	56.2139	0.417514	2.39513	0.973432	0.00194469
226039_at	MGAT4A	333.286	796.848	0.418256	2.39088	0	1.69485e-06
225343_at	TMED8	562.658	1344.93	0.418354	2.39032	0	4.9925e-07
220232_at	SCD5	109.831	262.164	0.418942	2.38697	2.96502	0.0187002
1559436_x_at	ARRB2	937.888	2238.27	0.419023	2.3865	0.594348	0.000646882
218705_s_at	SNX24	57.8355	137.116	0.421801	2.37078	2.42877	0.00649823
218502_s_at	TRPS1	36.8421	87.2233	0.422388	2.36749	0.0612297	2.01257e-06
224937_at	PTGFRN	13.1882	31.1798	0.422971	2.36423	0.690205	0.00495891
207953_at	AD7C-NTP	81.5586	192.639	0.423376	2.36197	2.22581	0.00561299
232266_x_at	CDC2L5	1568.44	3702.97	0.423561	2.36093	1.86772	0.00427578
1569409_x_at	INHA	371.339	875.633	0.42408	2.35805	2.22581	0.00867694
229295_at	LOC150166	263.172	619.001	0.425156	2.35208	1.0506	0.00300739
214715_x_at	ZNF160	1726.65	4058.3	0.425462	2.35039	2.05133	0.00494057
226431_at	ALS2CR13	38.116	89.5509	0.425636	2.34943	1.59451	0.000818359
212419_at	C10orf56	43.3822	101.904	0.425718	2.34897	0	0.000320638
215907_at	BACH2	240.456	563.563	0.426671	2.34372	1.59451	0.00178885
219301_s_at	CNTNAP2	46.2939	108.437	0.426918	2.34237	1.26473	0.00520746
1565566_a_at	STX7	60.7675	142.019	0.427883	2.33709	1.94256	0.00651867
223773_s_at	C1orf79	630.531	1472.94	0.428078	2.33602	0.236307	0.000113575
232511_at	RGPD5	102.396	238.32	0.429657	2.32744	2.96502	0.00663111
1570210_x_at	SAPS2	98.4287	229.011	0.429799	2.32667	1.32408	0.00405427
243618_s_at	LOC152485	81.8417	190.397	0.429848	2.32641	2.56584	0.00589844
222113_s_at	EPS15L1	31.9657	74.2972	0.430241	2.32428	0.135043	0.000688236
1552553_a_at	NLRC4	29.4217	68.3814	0.430259	2.32418	0.221723	0.000308269
207730_x_at	HDGF2	1104.37	2564.22	0.430684	2.32189	2.22581	0.00656087
212993_at	---	57.7839	133.99	0.431254	2.31882	2.42877	0.0228773
229568_at	MOBKL2B	16.4705	38.1818	0.431371	2.31819	4.05557	0.00807431
242903_at	IFNGR1	39.5841	91.5339	0.432452	2.31239	1.41545	0.00102154
1569940_at	SLC6A16	51.0482	117.826	0.433253	2.30812	0.717841	0.000475294
221969_at	---	369.031	851.615	0.433331	2.3077	2.05133	0.00375953
239179_at	CAMK2G	37.2873	86.0322	0.433411	2.30728	1.94256	0.00207855
225597_at	SLC45A4	148.291	341.118	0.43472	2.30033	0.0612297	6.2881e-06
226552_at	IER5L	38.7858	89.115	0.435234	2.29762	0	4.88037e-05
214594_x_at	ATP8B1	598.728	1373.99	0.43576	2.29484	1.71945	0.00333517
207655_s_at	BLNK	156.406	358.727	0.436003	2.29356	0.228813	1.91266e-05
1556451_at	BACH2	36.3135	83.1369	0.436791	2.28943	1.26473	0.00860223
242578_x_at	SLC22A3	509.391	1165.4	0.437096	2.28783	1.86772	0.00604414
203917_at	CXADR	37.9432	86.7111	0.437582	2.28529	2.22581	0.00503712
221724_s_at	CLEC4A	89.0113	203.397	0.437624	2.28506	1.41545	0.00222111
231109_at	CUGBP2	73.9406	168.776	0.438099	2.28259	0.17637	5.2149e-05
213792_s_at	---	69.5911	158.78	0.438287	2.28161	0.717841	0.000452991
228771_at	ADRBK2	380.411	867.893	0.438315	2.28146	0.373411	1.75803e-05
219667_s_at	BANK1	212.459	483.872	0.439082	2.27748	3.49888	0.00919984
236796_at	BACH2	166.915	379.582	0.439733	2.27411	2.05133	0.00217721
1562755_at	---	12.285	27.9072	0.44021	2.27165	4.05557	0.0245363
233401_at	---	15.7623	35.79	0.44041	2.27061	1.18694	0.00202057
226423_at	PAQR8	154.229	348.634	0.442382	2.26049	0.0888179	0.00216838
228190_at	CTR9	68.3006	154.374	0.442437	2.26021	2.22581	0.00628325
233816_at	SLC8A1	30.6628	69.2854	0.442557	2.25959	0	7.15163e-05
1557458_s_at	SHB	61.0829	137.552	0.444071	2.25189	0.921019	0.000750548
217047_s_at	FAM13A1	45.2799	101.912	0.444302	2.25072	0	9.74232e-06
226214_at	MIR16	149.167	335.164	0.445055	2.24691	2.05133	0.0241167
1560445_x_at	ARHGEF1	158.076	355.147	0.445102	2.24668	1.86772	0.00373449
226485_at	---	25.2842	56.758	0.445475	2.2448	0	0.000139
240279_at	WDFY2	31.3352	70.2796	0.445865	2.24283	0	5.0484e-06
204039_at	CEBPA	105.812	237.097	0.446283	2.24073	0.0640194	0.000415542
1558662_s_at	BANK1	153.572	343.58	0.446977	2.23725	2.05133	0.00431916
215609_at	STARD7	81.8907	182.852	0.447853	2.23288	4.05557	0.0194269
234989_at	TncRNA	161.586	359.878	0.449001	2.22717	1.09712	0.00117154
244015_at	EIF4G3	24.7044	55.0042	0.449137	2.22649	0	0.000497176
218777_at	REEP4	83.9276	186.569	0.449847	2.22298	0.0667486	9.04634e-05
243511_at	HEXA	32.6973	72.3977	0.451634	2.21418	0.545859	0.00108145
215599_at	SMA4	23.1837	51.3307	0.451654	2.21408	2.96502	0.00819847
203607_at	INPP5F	106.626	235.943	0.451915	2.2128	1.18694	0.00616294
224254_x_at	---	257.184	568.966	0.45202	2.21229	3.49888	0.0229411
217446_x_at	---	114.994	253.784	0.453118	2.20693	2.05133	0.00476316
232805_at	COL11A1	13.2694	29.2566	0.453553	2.20481	2.56584	0.00539584
202151_s_at	UBADC1	94.7464	208.744	0.453888	2.20318	4.81779	0.0235961
1553906_s_at	FGD2	886.311	1952.45	0.453947	2.2029	1.18694	0.337799
216858_x_at	---	570.353	1254.48	0.454652	2.19948	2.22581	0.00919947
206600_s_at	SLC16A5	41.5157	91.2917	0.454759	2.19897	1.94256	0.00395856
238669_at	PTGS1	71.1914	156.334	0.455381	2.19596	0.0640194	4.9864e-05
221658_s_at	IL21R	75.8996	166.488	0.455887	2.19352	2.22581	0.0107978
226733_at	PFKFB2	22.0929	48.4143	0.45633	2.1914	0.921019	0.000112635
207826_s_at	ID3	105.963	232.15	0.456444	2.19085	0.373411	0.0119732
225373_at	C10orf54	126.061	276.124	0.456539	2.19039	0.580925	0.00010695
212632_at	STX7	264.256	578.392	0.45688	2.18876	0.297483	0.000113954
210718_s_at	ARL17P1	32.7614	71.6733	0.457094	2.18774	4.81779	0.00957462
233319_x_at	PHACTR4	282.462	617.466	0.457454	2.18601	1.94256	0.00317015
235278_at	C20orf133	28.879	63.1262	0.457481	2.18588	2.75295	0.027356
242476_at	---	67.9376	148.473	0.457576	2.18543	0.0640194	2.80457e-05
215588_x_at	RIOK3	785.865	1715.34	0.458139	2.18275	1.41545	0.00180365
226062_x_at	FAM63A	805.481	1754.39	0.459124	2.17806	2.22581	0.00474569
222651_s_at	TRPS1	227.802	496.163	0.459128	2.17804	0.0640194	0.000183517
242108_at	TPCN1	50.3984	109.54	0.460092	2.17348	0.037381	1.90766e-05
211576_s_at	SLC19A1	51.7827	112.46	0.460454	2.17177	0.0667486	6.92459e-05
216229_x_at	HCG2P7	137.461	298.34	0.460754	2.17036	2.56584	0.00988732
242868_at	EPAS1	13.5694	29.4019	0.461513	2.16678	0.201997	0.000378219
35974_at	LRMP	127.186	275.404	0.461815	2.16537	0.652187	0.00109818
214058_at	MYCL1	38.3795	83.1053	0.461817	2.16536	0.0888179	0.00712175
236395_at	MEF2C	17.8432	38.6093	0.462149	2.1638	1.86772	0.000117624
207365_x_at	USP34	629.989	1361.27	0.462797	2.16077	1.86772	0.00363365
1558703_at	PCFT	58.2809	125.887	0.462963	2.16	0	8.99042e-06
212856_at	DIP	74.218	160.15	0.463427	2.15784	0	1.72241e-05
240008_at	ARID1B	36.1516	77.8544	0.46435	2.15355	2.42877	0.0156949
205801_s_at	RASGRP3	136.054	292.834	0.46461	2.15234	0.580925	1.22549e-05
235805_at	ACSS2	19.0669	41.0076	0.46496	2.15072	0	0.000237908
1569180_at	LRRC37A2	43.4299	93.3356	0.465309	2.14911	3.19695	0.0127467
240138_at	---	11.62	24.9629	0.465488	2.14828	3.19695	0.0169457
220796_x_at	SLC35E1	1816.3	3898.28	0.465925	2.14627	2.42877	0.0052752
224009_x_at	DHRS9	31.0921	66.5975	0.466866	2.14194	1.59451	0.0033226
215604_x_at	UBE2D2	824.434	1763.53	0.467491	2.13908	1.32408	0.00354478
235339_at	SETDB2	129.456	276.905	0.467511	2.13899	0.201997	1.40121e-05
206792_x_at	PDE4C	1916.43	4093.16	0.468203	2.13583	1.41545	0.00224752
220720_x_at	FAM128B	302.793	645.865	0.468818	2.13302	1.86772	0.00577363
205449_at	SAC3D1	64.9058	138.125	0.469906	2.12809	3.49888	0.00244474
241675_s_at	---	14.5774	31.0107	0.470078	2.12731	4.05557	0.00463116
237753_at	---	163.431	347.312	0.47056	2.12513	2.05133	0.00148847
235109_at	---	34.7894	73.9318	0.47056	2.12513	0.0391993	2.88398e-05
226683_at	SNAG1	673.875	1431.35	0.470795	2.12407	0.154586	2.41614e-05
239035_at	MTHFR	116.037	246.176	0.471359	2.12153	0.0377415	2.78274e-06
222716_s_at	SNX24	72.1219	152.838	0.471884	2.11916	0.507072	7.11373e-05
229596_at	AMDHD1	11.1889	23.672	0.472665	2.11566	0.507072	0.00061256
209721_s_at	HOM-TES-103	237.212	501.636	0.472875	2.11472	0	0.000684949
1569664_at	---	20.2255	42.7534	0.473074	2.11383	2.75295	0.0175844
216310_at	TAOK1	225.422	476.309	0.473268	2.11297	1.59451	0.00423781
213089_at	GUSBP1	114.92	242.725	0.473459	2.11212	0.652187	0.000530322
1557555_at	MAD1L1	34.9233	73.74	0.4736	2.11149	0.0660248	6.06117e-05
230793_at	LRRC16	35.7239	75.3259	0.474257	2.10856	0.89489	0.00131849
235208_at	CCDC112	18.3096	38.5118	0.475429	2.10336	0.0649681	1.12362e-05
244457_at	ITPR2	119.102	250.495	0.475466	2.1032	0	4.08086e-06
234346_x_at	ITGB4BP	16.0686	33.7937	0.475492	2.10309	1.41545	0.00465089
244387_at	---	31.2651	65.7434	0.475563	2.10277	1.18694	0.000595103
205267_at	POU2AF1	335.805	705.88	0.475725	2.10206	2.42877	0.0056097
240502_at	FRMD5	12.9192	27.1338	0.476132	2.10026	0.690205	0.0120652
236883_at	TMEM77	143.154	300.541	0.47632	2.09943	0.0397682	8.26087e-06
1566848_x_at	---	92.2079	193.468	0.476606	2.09817	1.59451	0.00204358
227272_at	FLJ43339	51.0484	107.021	0.476994	2.09646	0	0.000108289
238886_at	TMED10	81.8147	171.304	0.477599	2.09381	2.96502	0.0104658
242608_x_at	C14orf44	1264.58	2644.47	0.478199	2.09118	2.05133	0.0044821
223805_at	OSBPL6	15.1696	31.7205	0.478226	2.09106	0.409834	0.00244125
242369_x_at	NCOA2	182.109	380.068	0.479149	2.08704	0.89489	0.000825457
204674_at	LRMP	274.884	571.838	0.480702	2.08029	0.228813	0.000130381
203704_s_at	---	150.911	313.639	0.481163	2.0783	4.81779	0.000433205
1566787_at	---	10.5724	21.9668	0.481288	2.07776	2.05133	0.0181677
222207_x_at	LOC441258	690.427	1429.81	0.48288	2.07091	1.94256	0.00680122
1569181_x_at	LRRC37A2	48.9465	101.325	0.483063	2.07012	3.19695	0.00612624
216206_x_at	MAP2K7	46.2442	95.7029	0.483206	2.06951	1.86772	0.00434486
220146_at	TLR7	88.0611	182.146	0.483465	2.0684	2.96502	0.00577126
229053_at	SYT17	32.2881	66.7175	0.483953	2.06632	1.26473	0.00531357
232098_at	DST	14.965	30.916	0.484051	2.0659	0.852385	0.00373434
220411_x_at	PODNL1	114.509	236.404	0.484376	2.06451	1.86772	0.0335569
234762_x_at	NLN	1570.67	3235.72	0.485415	2.06009	2.75295	0.00911796
213848_at	---	81.9186	168.74	0.485473	2.05984	1.09712	0.00193327
203482_at	C10orf6	79.8778	164.462	0.485693	2.05892	1.32408	0.00390366
208771_s_at	LTA4H	1092.77	2247.2	0.48628	2.05643	4.81779	0.0297186
225629_s_at	ZBTB4	285.698	586.694	0.486963	2.05354	2.05133	0.00082537
221864_at	TMEM142C	227.286	465.309	0.488463	2.04724	2.75295	0.0250947
219451_at	MSRB2	57.2511	117.149	0.488704	2.04623	0	1.01928e-05
1563088_a_at	LOC284837	52.4871	107.386	0.48877	2.04595	0	1.27953e-06
222253_s_at	DKFZP434P211	24.6569	50.3821	0.489399	2.04332	2.05133	0.00306584
215155_at	HEXA	59.3441	121.165	0.489778	2.04174	0	2.75726e-06
239966_at	MEF2C	20.1555	41.077	0.490677	2.038	0.135043	1.50118e-05
1562063_x_at	NBPF1	202.693	413.085	0.490682	2.03798	1.18694	0.00259077
228390_at	---	99.3667	202.285	0.491222	2.03574	2.75295	0.00332954
237544_at	---	20.138	40.9099	0.492254	2.03147	0.184804	1.89247e-06
241223_x_at	SFXN1	514.924	1045.71	0.492414	2.03081	2.05133	0.0052783
228471_at	NEIL1	393.685	797.545	0.493621	2.02585	4.81779	0.00688797
204236_at	FLI1	137.153	277.709	0.493874	2.02481	1.18694	0.000466971
243706_at	CDO1	26.6732	53.994	0.494003	2.02428	2.42877	0.0112642
240159_at	SLC15A2	20.4051	41.3029	0.494035	2.02415	2.96502	0.0401456
218094_s_at	DBNDD2	165.456	334.648	0.494417	2.02258	1.59451	0.00109395
244197_x_at	CNOT2	571.171	1154.78	0.494614	2.02178	1.47116	0.00170546
242001_at	IDH1	12.4461	25.1626	0.494628	2.02172	1.94256	0.0103177
236427_at	---	40.6085	82.0328	0.495027	2.02009	0.0692364	0.000515277
221748_s_at	TNS1	225.747	455.96	0.495102	2.01979	1.18694	0.00107412
241940_at	ABHD3	26.8441	54.16	0.495645	2.01757	0.312551	0.000636546
205418_at	FES	35.8112	72.2082	0.495944	2.01636	0.0683726	0.00911529
205297_s_at	CD79B	78.9973	159.255	0.496042	2.01596	1.86772	0.00385231
225234_at	CBL	246.14	496.026	0.496225	2.01522	0.109876	0.000764737
225350_s_at	ZYG11B	155.79	313.855	0.496375	2.0146	0.131606	0.000700427
238520_at	TRERF1	57.8688	116.52	0.496644	2.01352	0	2.68079e-05
225081_s_at	CDCA7L	217.95	438.636	0.496881	2.01256	2.05133	0.00271543
222915_s_at	BANK1	106.761	214.718	0.497217	2.0112	2.75295	0.00904158
225338_at	ZYG11B	61.0214	122.718	0.49725	2.01106	3.49888	0.0274092
1569345_at	P2RX1	15.8203	31.812	0.497306	2.01083	0.507072	0.042472
216187_x_at	KNS2	1829.92	3679.54	0.497324	2.01076	1.26473	0.00228982
225137_at	RBM35B	73.5612	147.625	0.498298	2.00683	1.41545	0.00691441
219681_s_at	RAB11FIP1	231.454	464.461	0.498327	2.00671	0.221723	1.76693e-05
211192_s_at	CD84	86.1369	172.668	0.498858	2.00458	4.81779	0.0415625
202283_at	SERPINF1	88.0117	176.351	0.49907	2.00373	4.81779	0.0379799
237183_at	---	13.533	27.1112	0.499169	2.00333	2.05133	0.0235851
236199_at	ALOX5	84.3568	168.981	0.499209	2.00317	0	1.18915e-06
227817_at	PRKCB1	75.8812	151.965	0.499334	2.00267	0.779231	0.00206925
238408_at	---	13.5989	27.2234	0.499529	2.00189	2.75295	0.0166051
219228_at	ZNF331	134.769	269.69	0.499719	2.00112	0.184804	3.56878e-05
